# Supplementary material for: Combined nanopore and single-molecule real-time sequencing survey of human betaherpesvirus 5 transcriptome
Source: Sci Rep. 2021 Jul 14;11:14487. doi: 10.1038/s41598-021-93593-y (PMC8280142; doi:10.1038/s41598-021-93593-y)
Supplement: Supplementary file 1 [file 41598_2021_93593_MOESM1_ESM.xlsx]

## Sheet: Supplementary File 1
Transcript name	Main category	Categories	Main Gene	Exon composition	Intron composition	Source	n_replicates	sum_reads	mean.abund	Cap	Sequel	Cap_random	cDNA	ERR2112243	ERR2112244	ERR2112245	ERR2112247	ERR2112248	ERR2112249	ERR2112250	random	dRNA	SG and Predicted ORF composition	Gene composition	SG all ORF composition	SG and Predicted ORF count	Gene count	SG all ORF count
IRL1	canonic	canonic	RL1	190773-191804	no_intron	Literature	9	292	22.4615	32	66	0	4	0	12	10	18	13	88	49	0	0	ORF_3522;ORF_3520;ORF_3525;ORF_3523;ORFL1W_(RL1)_2;ORF_3519;ORF_3524	NA	ORFL1W_(RL1)_2	7	NA	1
IRL10-RL11-RL12-RL13	PC	PC	RL10	181167-184752	no_intron	Literature	8	180	13.8462	8	156	0	4	1	2	0	4	2	3	0	0	0	ORF_3499;ORF_3503;ORF_3504;ORF_3463;ORF_3497;ORF_3478;ORF_3492;ORF_3502;ORF_3507;ORF_3515;ORF_3500;ORF_3473;ORF_3450;ORF_3506;ORF_3455;ORF_3486;ORFL20W_2;ORF_3510;ORF_3479;ORF_3448;ORFL24W_(RL13)_2;ORF_3518;ORF_3517;ORF_3474;ORF_3481;ORF_3495;ORFL22W_(RL11)_2;ORF_3458;ORF_3498;ORF_3488;ORF_3471;ORF_3460;ORF_3512;ORF_3480;ORF_3462;ORF_3514;ORF_3483;ORF_3456;ORF_3516;ORF_3485;ORF_3494;ORF_3491;ORF_…	IRL12;IRL10;IRL13;IRL14;IRL11	ORFL22W_(RL11)_2;ORFL21W_(RL10)_2;ORFL24W_(RL13)_2;ORFL20W_2	58	5	4
IRL11-RL12-RL13	PC	PC	RL11	181167-184252	no_intron	Literature	4	112	8.61538	18	92	0	0	0	0	1	0	1	0	0	0	0	ORFL24W_(RL13)_2;ORF_3503;ORF_3500;ORF_3497;ORF_3484;ORF_3507;ORF_3473;ORF_3478;ORF_3455;ORF_3479;ORF_3474;ORF_3492;ORF_3486;ORF_3504;ORF_3471;ORF_3502;ORF_3462;ORF_3499;ORF_3480;ORF_3450;ORF_3463;ORF_3458;ORF_3485;ORF_3506;ORF_3498;ORF_3460;ORF_3494;ORF_3481;ORF_3488;ORF_3461;ORF_3448;ORF_3456;ORF_3449;ORF_3493;ORF_3491;ORFL22W_(RL11)_2;ORF_3508;ORF_3487;ORF_3483;ORF_3495;ORF_3496;ORF_3459;ORF_3…	IRL11;IRL12;IRL13;IRL14	ORFL22W_(RL11)_2;ORFL24W_(RL13)_2	48	4	2
IRL11-RL12-RL13-S	PC	PC	RL11	181167-184239	no_intron	Literature	10	441	33.9231	40	368	0	10	2	2	4	4	4	2	5	0	0	ORF_3479;ORF_3507;ORF_3478;ORF_3491;ORFL24W_(RL13)_2;ORF_3503;ORF_3497;ORF_3484;ORF_3463;ORF_3500;ORF_3457;ORF_3473;ORF_3488;ORF_3462;ORF_3486;ORF_3506;ORF_3481;ORF_3449;ORF_3499;ORF_3474;ORF_3492;ORF_3460;ORFL22W_(RL11)_2;ORF_3495;ORF_3494;ORF_3471;ORF_3496;ORF_3455;ORF_3450;ORF_3502;ORF_3448;ORF_3458;ORF_3504;ORF_3501;ORF_3490;ORF_3487;ORF_3485;ORF_3480;ORF_3459;ORF_3489;ORF_3461;ORF_3498;ORF_3…	IRL11;IRL14;IRL12;IRL13	ORFL22W_(RL11)_2;ORFL24W_(RL13)_2	48	4	2
IRL11S-RL12-RL13	PC	PC	RL11	181167-184200	no_intron	Balazs_et_al_2018	8	259	19.9231	6	238	0	0	1	1	4	0	1	5	3	0	0	ORFL24W_(RL13)_2;ORF_3481;ORF_3478;ORF_3491;ORF_3479;ORF_3507;ORF_3473;ORF_3500;ORF_3449;ORF_3508;ORF_3484;ORF_3455;ORF_3463;ORF_3494;ORF_3488;ORF_3485;ORF_3486;ORF_3471;ORF_3506;ORF_3503;ORF_3499;ORF_3457;ORF_3480;ORF_3502;ORF_3497;ORF_3487;ORF_3492;ORF_3474;ORF_3462;ORF_3448;ORF_3450;ORF_3504;ORF_3460;ORF_3495;ORF_3458;ORF_3461;ORF_3501;ORFL22W_(RL11)_2;ORF_3490;ORF_3498;ORF_3496;ORF_3489;ORF_3…	IRL11;IRL13;IRL12;IRL14	ORFL24W_(RL13)_2;ORFL22W_(RL11)_2	48	4	2
IRL12-RL13	PC	PC	RL12	181167-183586	no_intron	Literature	10	252	19.3846	18	200	0	6	1	4	4	6	4	6	3	0	0	ORF_3498;ORF_3463;ORF_3482;ORF_3495;ORF_3456;ORF_3485;ORF_3458;ORF_3487;ORF_3459;ORF_3501;ORF_3478;ORF_3494;ORF_3481;ORF_3500;ORF_3479;ORF_3496;ORF_3488;ORF_3491;ORF_3502;ORF_3480;ORFL24W_(RL13)_2;ORF_3448;ORF_3455;ORF_3486;ORF_3457;ORF_3462;ORF_3489;ORF_3497;ORF_3473;ORF_3483;ORF_3484;ORF_3503;ORF_3493;ORF_3474;ORF_3461;ORF_3449;ORF_3471;ORF_3492;ORF_3460;ORF_3472;ORF_3450;ORF_3499	IRL12;IRL14;IRL13	ORFL24W_(RL13)_2	42	3	1
IRL12-RL13-L-PC3	PC	L,PC	RL12	181167-183846	no_intron	Kakuk_et_al_2021	4	22	1.69231	11	8	0	2	0	0	0	0	0	1	0	0	0	ORF_3478;ORF_3449;ORF_3479;ORF_3491;ORF_3495;ORF_3463;ORF_3456;ORF_3480;ORF_3503;ORF_3494;ORF_3500;ORF_3473;ORF_3492;ORF_3485;ORF_3448;ORF_3471;ORF_3498;ORF_3481;ORFL24W_(RL13)_2;ORF_3496;ORF_3488;ORF_3457;ORF_3455;ORF_3450;ORF_3490;ORF_3501;ORF_3487;ORF_3460;ORF_3459;ORF_3486;ORF_3482;ORF_3497;ORF_3484;ORF_3461;ORF_3483;ORF_3504;ORF_3499;ORF_3502;ORF_3474;ORF_3489;ORF_3462;ORF_3472;ORF_3458;ORF_…	IRL14;IRL13;IRL12	ORFL24W_(RL13)_2	44	3	1
IRL13	canonic	canonic	RL13	181167-182401	no_intron	Literature	11	4215	324.231	3543	372	2	5	20	19	27	35	39	70	83	0	0	ORF_3463;ORF_3482;ORF_3448;ORF_3456;ORF_3473;ORF_3459;ORF_3481;ORF_3479;ORF_3461;ORF_3480;ORF_3471;ORF_3458;ORF_3478;ORF_3457;ORF_3455;ORFL24W_(RL13)_2;ORF_3474;ORF_3460;ORF_3462;ORF_3450;ORF_3449;ORF_3472	IRL14;IRL13	ORFL24W_(RL13)_2	22	2	1
IRL13-RL13-L-PC2	PC	L,PC	RL13	181167-183712	no_intron	Kakuk_et_al_2021	7	32	2.46154	2	22	0	4	1	0	1	0	1	1	0	0	0	ORF_3485;ORF_3487;ORF_3495;ORF_3449;ORF_3478;ORF_3498;ORF_3459;ORF_3463;ORF_3494;ORF_3457;ORF_3479;ORF_3456;ORF_3486;ORF_3491;ORF_3474;ORF_3481;ORF_3503;ORF_3488;ORF_3450;ORF_3490;ORF_3499;ORF_3496;ORF_3482;ORF_3501;ORF_3473;ORF_3500;ORF_3492;ORFL24W_(RL13)_2;ORF_3448;ORF_3502;ORF_3497;ORF_3484;ORF_3493;ORF_3480;ORF_3462;ORF_3489;ORF_3461;ORF_3458;ORF_3460;ORF_3483;ORF_3471;ORF_3455;ORF_3472	IRL12;IRL14;IRL13	ORFL24W_(RL13)_2	43	3	1
IRL13-RL14-UL145	PC	PC	RL13	180618-182176	no_intron	Kakuk_et_al_2021	2	21	1.61538	19	2	0	0	0	0	0	0	0	0	0	0	0	ORF_3457;ORF_3453;ORF_3467;ORFL287C.iORF1,ORFL287C_(UL145);ORF_3477;ORF_3459;ORF_3473;ORF_3454;ORF_3456;ORF_3451;ORF_3466;ORF_3474;ORF_3455;ORF_3460;ORF_3469;ORF_3476;ORF_3448;ORF_3450;ORF_3475;ORF_3471;ORF_3472;ORF_3464;ORF_3482;ORF_3470;ORF_3462;ORF_3468;ORF_3479;ORFL24W_(RL13)_2;ORF_3461;ORF_3480;ORF_3458;ORF_3465;ORF_3452;ORF_3463;ORF_3449	IRL14;UL145;IRL13	ORFL287C.iORF1,ORFL287C_(UL145);ORFL24W_(RL13)_2	35	3	2
IRL13-RL14-UL145-L	PC	L,PC	RL13	180618-182401	no_intron	Kakuk_et_al_2021	2	12	0.923077	9	3	0	0	0	0	0	0	0	0	0	0	0	ORF_3459;ORF_3474;ORF_3467;ORF_3469;ORF_3456;ORF_3473;ORF_3454;ORF_3462;ORF_3451;ORF_3453;ORF_3460;ORF_3458;ORF_3481;ORF_3478;ORF_3450;ORF_3457;ORFL287C.iORF1,ORFL287C_(UL145);ORF_3472;ORF_3482;ORF_3448;ORF_3479;ORF_3477;ORF_3476;ORF_3475;ORF_3471;ORF_3466;ORF_3470;ORF_3461;ORF_3455;ORF_3480;ORF_3465;ORF_3464;ORF_3468;ORF_3463;ORFL24W_(RL13)_2;ORF_3449;ORF_3452	IRL13;UL145;IRL14	ORFL287C.iORF1,ORFL287C_(UL145);ORFL24W_(RL13)_2	37	3	2
IRL13.5	embedded	embedded	RL13	181167-181964	no_intron	Balazs_et_al_2018	9	711	54.6923	589	20	0	4	2	0	7	10	4	30	45	0	0	ORF_3462;ORF_3472;ORF_3458;ORFL24W_(RL13)_2;ORF_3450;ORF_3473;ORF_3461;ORF_3463;ORF_3456;ORF_3471;ORF_3459;ORF_3474;ORF_3449;ORF_3457;ORF_3460	IRL14	ORFL24W_(RL13)_2	15	1	1
IRL13.5-L2	L	L	RL13	181167-182118	no_intron	Kakuk_et_al_2021	7	38	2.92308	18	0	0	0	3	3	0	4	3	5	2	0	0	ORF_3456;ORF_3450;ORF_3459;ORF_3455;ORF_3458;ORF_3473;ORF_3472;ORF_3479;ORF_3448;ORFL24W_(RL13)_2;ORF_3461;ORF_3480;ORF_3474;ORF_3463;ORF_3471;ORF_3460;ORF_3449;ORF_3457;ORF_3462	IRL13;IRL14	ORFL24W_(RL13)_2	19	2	1
IRL13.5-L3	L	L	RL13	181167-182057	no_intron	Kakuk_et_al_2021	2	304	23.3846	301	0	0	0	0	3	0	0	0	0	0	0	0	ORF_3456;ORF_3450;ORF_3458;ORF_3461;ORF_3448;ORF_3472;ORFL24W_(RL13)_2;ORF_3455;ORF_3463;ORF_3473;ORF_3471;ORF_3457;ORF_3459;ORF_3449;ORF_3474;ORF_3460;ORF_3462	IRL14	ORFL24W_(RL13)_2	17	1	1
TRL13.5-L2	embedded	embedded,L	RL13	10766-11717	no_intron	Kakuk_et_al_2021	7	40	3.07692	20	0	0	0	3	3	0	4	3	5	2	0	0	ORF_3161;ORF_3148;ORF_3165;ORFL24W_(RL13)_1;ORF_3146;ORF_3150;ORF_3149;ORF_3160;ORF_3158;ORF_3159;ORF_3154;ORF_3166;ORF_3147;ORF_3151;ORF_3156;ORF_3152;ORF_3157;ORF_3153;ORF_3164	TRL13	ORFL24W_(RL13)_1	19	1	1
IRL13.5L	embedded	embedded,L	RL13	181167-182176	no_intron	Literature	10	4754	365.692	4513	78	0	16	21	15	7	16	24	41	23	0	0	ORF_3450;ORF_3458;ORF_3472;ORF_3456;ORF_3479;ORF_3448;ORF_3480;ORF_3482;ORF_3463;ORF_3459;ORF_3457;ORF_3461;ORF_3455;ORF_3471;ORF_3473;ORFL24W_(RL13)_2;ORF_3449;ORF_3462;ORF_3474;ORF_3460	IRL14;IRL13	ORFL24W_(RL13)_2	20	2	1
IRL13.5S	embedded	embedded,S	RL13	181167-181993	no_intron	Balazs_et_al_2018	10	2182	167.846	1651	96	0	20	26	19	69	10	46	93	152	0	0	ORF_3456;ORF_3458;ORF_3462;ORF_3450;ORF_3463;ORF_3459;ORF_3461;ORF_3472;ORF_3471;ORFL24W_(RL13)_2;ORF_3455;ORF_3457;ORF_3473;ORF_3449;ORF_3460;ORF_3474	IRL14	ORFL24W_(RL13)_2	16	1	1
IRL13S	S	S	RL13	181167-182251	no_intron	Balazs_et_al_2018	7	232	17.8462	187	20	0	0	2	0	0	1	1	9	12	0	0	ORF_3479;ORF_3482;ORF_3458;ORF_3450;ORF_3455;ORF_3448;ORF_3459;ORF_3472;ORFL24W_(RL13)_2;ORF_3456;ORF_3463;ORF_3461;ORF_3471;ORF_3478;ORF_3462;ORF_3457;ORF_3481;ORF_3480;ORF_3460;ORF_3473;ORF_3474;ORF_3449	IRL13;IRL14	ORFL24W_(RL13)_2	22	2	1
IRL14-UL145	PC	PC	RL14	180618-181993	no_intron	Kakuk_et_al_2021	2	8	0.615385	7	1	0	0	0	0	0	0	0	0	0	0	0	ORF_3453;ORF_3471;ORF_3457;ORF_3452;ORF_3466;ORF_3473;ORF_3467;ORF_3459;ORF_3477;ORF_3461;ORF_3449;ORF_3475;ORFL287C.iORF1,ORFL287C_(UL145);ORF_3468;ORF_3451;ORF_3469;ORF_3462;ORF_3454;ORF_3464;ORF_3474;ORF_3455;ORF_3456;ORF_3450;ORF_3465;ORF_3460;ORF_3472;ORF_3463;ORF_3476;ORF_3458;ORFL24W_(RL13)_2;ORF_3470	IRL14;UL145	ORFL24W_(RL13)_2;ORFL287C.iORF1,ORFL287C_(UL145)	31	2	2
IRL14-UL145-L	PC	L,PC	RL14	180618-182057	no_intron	Kakuk_et_al_2021	1	3	0.230769	3	0	0	0	0	0	0	0	0	0	0	0	0	ORF_3477;ORF_3459;ORF_3466;ORF_3453;ORF_3451;ORF_3471;ORF_3454;ORF_3473;ORF_3469;ORF_3449;ORF_3467;ORF_3450;ORF_3474;ORF_3457;ORF_3456;ORF_3455;ORF_3475;ORF_3458;ORF_3472;ORF_3468;ORFL287C.iORF1,ORFL287C_(UL145);ORF_3464;ORF_3448;ORF_3462;ORF_3460;ORF_3463;ORF_3461;ORF_3465;ORF_3470;ORFL24W_(RL13)_2;ORF_3476;ORF_3452	UL145;IRL14	ORFL24W_(RL13)_2;ORFL287C.iORF1,ORFL287C_(UL145)	32	2	2
IRL2	canonic	canonic	RL2	190278-190675	no_intron	Kakuk_et_al_2021	7	553	42.5385	517	4	11	10	0	0	0	0	0	4	5	0	2	rORF1_2;ORF_3427;ORFL2C_2	NA	rORF1_2;ORFL2C_2	3	NA	2
IRL2-L1	L	L	RL2	190085-190675	no_intron	Kakuk_et_al_2021	8	213	16.3846	165	2	0	4	0	4	6	0	0	16	13	0	3	ORF_3427;rORF1_2;ORFL2C_2;ORFL3C_2	NA	ORFL2C_2;rORF1_2;ORFL3C_2	4	NA	3
IRL2-L10	L	L	RL2	188965-190675	no_intron	Kakuk_et_al_2021	7	74	5.69231	40	8	0	22	0	1	1	0	0	1	1	0	0	ORF_3407;rORF3_2;ORFL3C_2;ORF_3445;ORF_3441;ORFL2C_2;ORF_3411;ORF_3444;ORF_3446;ORF_3403;ORF_3443;rORF2_2;ORFL4C_2;ORF_3409;ORF_3427;ORF_3424;ORF_3439;ORF_3408;ORF_3423;ORF_3405;ORF_3440;ORF_3406;ORF_3425;rORF1_2;ORF_3410	NA	rORF1_2;rORF2_2;ORFL3C_2;ORFL4C_2;ORFL2C_2;rORF3_2	25	NA	6
IRL2-L11	L	L	RL2	188921-190675	no_intron	Kakuk_et_al_2021	9	103	7.92308	72	12	0	9	2	1	3	0	1	2	1	0	0	ORF_3406;ORF_3444;rORF3_2;ORF_3408;ORF_3427;ORF_3441;rORF1_2;ORF_3411;rORF2_2;ORF_3439;ORF_3445;ORFL2C_2;ORF_3424;ORF_3440;ORF_3409;ORF_3403;ORFL4C_2;ORF_3410;ORFL3C_2;ORF_3423;ORF_3405;ORF_3446;ORF_3443;ORF_3425;ORF_3407;ORF_3422	NA	ORFL4C_2;rORF1_2;ORFL3C_2;ORFL2C_2;rORF3_2;rORF2_2	26	NA	6
IRL2-L2	L	L	RL2	190001-190675	no_intron	Kakuk_et_al_2021	10	260	20.1538	174	2	6	19	5	1	2	0	0	25	24	2	2	ORF_3427;ORFL3C_2;rORF1_2;ORFL2C_2;ORFL4C_2	NA	ORFL2C_2;ORFL3C_2;ORFL4C_2;rORF1_2	5	NA	4
IRL2-L3	L	L	RL2	189476-190675	no_intron	Kakuk_et_al_2021	8	280	21.5385	250	6	0	7	0	0	4	3	2	2	6	0	0	ORF_3446;ORF_3445;ORFL4C_2;ORF_3407;ORF_3409;ORF_3425;ORF_3411;ORF_3406;ORFL3C_2;ORF_3427;ORF_3410;rORF1_2;ORF_3408;ORFL2C_2	NA	ORFL3C_2;ORFL2C_2;ORFL4C_2;rORF1_2	14	NA	4
IRL2-L4	L	L	RL2	189436-190675	no_intron	Kakuk_et_al_2021	8	81	6.23077	37	8	0	20	0	0	3	5	4	3	1	0	0	ORF_3409;ORFL2C_2;ORF_3446;ORF_3407;rORF1_2;ORF_3408;ORFL4C_2;ORF_3410;ORF_3406;ORF_3445;ORF_3425;ORF_3411;ORF_3427;ORFL3C_2	NA	ORFL3C_2;ORFL2C_2;ORFL4C_2;rORF1_2	14	NA	4
IRL2-L5	L	L	RL2	189386-190675	no_intron	Kakuk_et_al_2021	9	94	7.23077	44	20	0	10	1	1	1	0	1	4	12	0	0	ORF_3411;ORFL4C_2;ORFL3C_2;ORF_3425;rORF2_2;ORF_3407;ORF_3405;ORF_3410;ORF_3406;rORF1_2;ORF_3446;ORF_3445;ORF_3408;ORF_3427;ORFL2C_2;ORF_3409	NA	ORFL4C_2;rORF2_2;ORFL2C_2;ORFL3C_2;rORF1_2	16	NA	5
IRL2-L6	L	L	RL2	189303-190675	no_intron	Kakuk_et_al_2021	7	70	5.38462	37	14	3	8	4	0	0	0	0	1	3	0	0	ORF_3406;ORF_3409;ORF_3445;rORF3_2;ORF_3427;rORF1_2;ORF_3410;ORF_3443;ORF_3408;ORF_3446;ORF_3405;ORF_3425;ORFL3C_2;rORF2_2;ORF_3444;ORFL4C_2;ORF_3407;ORFL2C_2;ORF_3411	NA	ORFL3C_2;rORF2_2;ORFL4C_2;ORFL2C_2;rORF3_2;rORF1_2	19	NA	6
IRL2-L7	L	L	RL2	189161-190675	no_intron	Kakuk_et_al_2021	7	56	4.30769	22	18	0	10	0	0	1	2	2	1	0	0	0	ORF_3446;ORF_3440;ORF_3410;ORF_3427;ORF_3411;rORF1_2;ORF_3409;rORF3_2;ORF_3445;ORF_3406;ORFL4C_2;ORF_3425;ORF_3444;ORF_3424;ORF_3405;rORF2_2;ORFL2C_2;ORF_3407;ORF_3441;ORF_3408;ORFL3C_2;ORF_3443	NA	ORFL3C_2;rORF3_2;rORF2_2;ORFL2C_2;rORF1_2;ORFL4C_2	22	NA	6
IRL2-L8	L	L	RL2	189044-190675	no_intron	Kakuk_et_al_2021	8	86	6.61538	34	20	0	19	0	0	3	3	1	3	3	0	0	ORF_3424;ORF_3407;ORF_3410;ORF_3408;ORFL2C_2;ORF_3446;ORF_3406;ORF_3441;ORF_3405;ORF_3427;ORF_3411;ORFL3C_2;ORF_3409;ORF_3403;rORF3_2;rORF1_2;ORFL4C_2;rORF2_2;ORF_3445;ORF_3440;ORF_3443;ORF_3444;ORF_3425	NA	ORFL3C_2;rORF1_2;ORFL2C_2;rORF2_2;rORF3_2;ORFL4C_2	23	NA	6
IRL2-L9	L	L	RL2	189013-190675	no_intron	Kakuk_et_al_2021	4	84	6.46154	75	2	0	6	1	0	0	0	0	0	0	0	0	ORFL2C_2;ORF_3445;rORF3_2;ORF_3444;ORF_3410;ORF_3403;ORF_3406;ORF_3427;ORF_3407;ORF_3423;rORF2_2;ORFL4C_2;ORF_3441;ORF_3446;ORF_3443;ORF_3411;ORF_3424;rORF1_2;ORF_3425;ORF_3409;ORF_3405;ORF_3408;ORF_3440;ORFL3C_2	NA	rORF1_2;rORF3_2;ORFL2C_2;ORFL3C_2;rORF2_2;ORFL4C_2	24	NA	6
TRL13.5-L3	embedded	embedded,L	RL13	10827-11717	no_intron	Kakuk_et_al_2021	2	298	22.9231	295	0	0	0	0	3	0	0	0	0	0	0	0	ORF_3150;ORF_3161;ORFL24W_(RL13)_1;ORF_3149;ORF_3158;ORF_3165;ORF_3151;ORF_3166;ORF_3164;ORF_3154;ORF_3146;ORF_3160;ORF_3147;ORF_3152;ORF_3148;ORF_3153;ORF_3159	TRL13	ORFL24W_(RL13)_1	17	1	1
IRL3	canonic	canonic	RL3	189044-189647	no_intron	Kakuk_et_al_2021	2	4	0.307692	0	2	0	0	0	0	0	0	2	0	0	0	0	rORF3_2;ORF_3424;rORF2_2;ORF_3403;ORF_3441;ORF_3405;ORF_3444;ORF_3443;ORF_3445;ORF_3440	NA	rORF2_2;rORF3_2	10	NA	2
IRL3-L	L	L	RL3	189013-189647	no_intron	Kakuk_et_al_2021	2	4	0.307692	0	2	0	2	0	0	0	0	0	0	0	0	0	ORF_3423;ORF_3444;ORF_3445;rORF3_2;ORF_3441;ORF_3424;ORF_3440;rORF2_2;ORF_3403;ORF_3443;ORF_3405	NA	rORF3_2;rORF2_2	11	NA	2
TRL13.5-L4	embedded	embedded,L	RL13	11060-11717	no_intron	Kakuk_et_al_2021	3	228	17.5385	223	0	0	2	0	3	0	0	0	0	0	0	0	ORF_3149;ORF_3158;ORF_3165;ORF_3154;ORF_3166;ORF_3153;ORF_3152;ORF_3159;ORF_3160;ORF_3151;ORF_3161;ORFL24W_(RL13)_1;ORF_3148;ORF_3150	TRL13	ORFL24W_(RL13)_1	14	1	1
IRL4	canonic	canonic	RL4	188194-190675	no_intron	Literature	10	8408	646.769	2792	4678	0	606	25	30	39	39	66	75	58	0	0	rORF5_2;ORF_3427;ORFL8C_2;ORF_3437;ORFL7C_2;ORF_3410;ORF_3444;ORF_3425;ORF_3443;ORF_3419;ORFL7C.iORF1_2;ORF_3409;ORF_3423;rORF1_2;rORF3_2;ORF_3422;ORF_3411;ORF_3408;ORF_3439;ORF_3445;ORF_3420;ORF_3403;ORF_3440;ORF_3441;ORFL4C_2;ORFL2C_2;ORF_3406;ORFL5C_2;ORF_3401;ORF_3424;rORF2_2;ORFL6C_2;ORF_3405;ORF_3402;ORFL3C_2;ORF_3407;ORF_3446	IRL4	ORFL8C_2;ORFL7C_2;rORF2_2;rORF1_2;ORFL5C_2;rORF5_2;ORFL4C_2;ORFL7C.iORF1_2;ORFL3C_2;ORFL2C_2;ORFL6C_2;rORF3_2	37	1	12
TRL3.5	embedded	embedded	RL3	3237-3498	no_intron	Kakuk_et_al_2021	1	5	0.384615	0	0	0	0	0	0	5	0	0	0	0	0	0	rORF2_1;ORF_3143;ORF_3103	NA	rORF2_1	3	NA	1
IRL3.5	embedded	embedded	RL3	189386-189647	no_intron	Kakuk_et_al_2021	1	5	0.384615	0	0	0	0	0	0	5	0	0	0	0	0	0	ORF_3445;rORF2_2;ORF_3405	NA	rORF2_2	3	NA	1
IRL4.5-L-AT	AT	AT,L	RL4	188624-189424	no_intron	Literature	1	2	0.153846	0	0	0	2	0	0	0	0	0	0	0	0	0	ORF_3439;rORF3_2;ORF_3423;ORF_3422;ORFL5C_2;ORF_3443;ORFL6C_2;ORF_3440;ORF_3441;ORF_3424;ORF_3403	NA	ORFL5C_2;ORFL6C_2;rORF3_2	11	NA	3
IRL4.5-L2	embedded	embedded,L	RL4	188624-189647	no_intron	Literature	1	73	5.61538	0	0	0	73	0	0	0	0	0	0	0	0	0	ORF_3439;ORF_3405;ORF_3422;rORF3_2;ORF_3423;ORFL5C_2;ORF_3444;ORF_3424;ORF_3440;ORF_3445;ORF_3443;ORFL6C_2;ORF_3403;ORF_3441;rORF2_2	NA	rORF3_2;ORFL5C_2;rORF2_2;ORFL6C_2	15	NA	4
IRL4.5-RL2	S	S	RL4	188624-190675	no_intron	Balazs_et_al_2018	5	3179	244.538	40	16	0	3121	0	0	1	0	1	0	0	0	0	ORFL2C_2;ORF_3410;ORF_3423;ORF_3443;ORF_3444;rORF2_2;ORF_3425;rORF1_2;ORF_3427;rORF3_2;ORF_3422;ORF_3408;ORF_3445;ORFL6C_2;ORF_3440;ORF_3409;ORF_3424;ORF_3439;ORF_3405;ORF_3406;ORF_3407;ORF_3441;ORFL5C_2;ORF_3446;ORF_3411;ORF_3403;ORFL3C_2;ORFL4C_2	NA	rORF3_2;ORFL3C_2;rORF1_2;ORFL2C_2;ORFL5C_2;rORF2_2;ORFL4C_2;ORFL6C_2	28	NA	8
TRL4.5-RL2	embedded	embedded,PC	RL4	2209-4066	no_intron	Kakuk_et_al_2021	8	50	3.84615	12	14	0	16	1	0	0	1	2	2	2	0	0	ORF_3120;ORF_3143;ORF_3106;ORF_3144;rORF3_1;rORF2_1;ORF_3105;ORFL2C_1;ORF_3125;ORF_3101;ORF_3137;ORFL5C_1;ORF_3139;ORF_3121;ORF_3142;ORF_3107;ORF_3122;ORF_3104;ORF_3108;ORF_3109;ORF_3141;ORF_3138;rORF1_1;ORFL3C_1;ORF_3103;ORF_3123;ORFL4C_1	NA	ORFL3C_1;ORFL4C_1;ORFL5C_1;ORFL2C_1;rORF1_1;rORF3_1;rORF2_1	27	NA	7
IRL4.5S1	embedded	embedded,S	RL4	189182-190675	no_intron	Balazs_et_al_2018	8	249	19.1538	207	10	0	19	0	4	0	2	2	2	3	0	0	ORF_3406;rORF3_2;ORF_3410;ORF_3446;ORF_3425;ORF_3443;rORF1_2;ORF_3405;ORF_3407;rORF2_2;ORF_3409;ORFL4C_2;ORF_3444;ORF_3445;ORF_3427;ORF_3408;ORF_3424;ORF_3411;ORF_3441;ORFL3C_2;ORFL2C_2	NA	rORF2_2;ORFL3C_2;rORF3_2;ORFL4C_2;rORF1_2;ORFL2C_2	21	NA	6
IRL4.5S10	embedded	embedded,S	RL4	189950-190675	no_intron	Balazs_et_al_2018	10	198	15.2308	93	10	7	8	1	0	8	6	0	29	28	0	0	ORFL4C_2;ORFL3C_2;rORF1_2;ORFL2C_2;ORF_3427	NA	ORFL4C_2;rORF1_2;ORFL3C_2;ORFL2C_2	5	NA	4
IRL4.5S11	embedded	embedded,S	RL4	190166-190675	no_intron	Balazs_et_al_2018	7	232	17.8462	135	12	0	20	0	2	8	0	0	19	36	0	0	rORF1_2;ORFL2C_2;ORF_3427	NA	rORF1_2;ORFL2C_2	3	NA	2
IRL4.5S12	embedded	embedded,S	RL4	189082-190675	no_intron	Balazs_et_al_2018	9	87	6.69231	28	30	0	12	1	2	1	0	3	3	7	0	0	ORF_3406;rORF3_2;ORF_3427;ORF_3410;ORF_3407;ORF_3411;ORF_3424;rORF2_2;ORFL2C_2;ORF_3446;ORF_3440;ORF_3405;ORF_3445;ORFL3C_2;ORF_3408;ORF_3441;ORF_3425;ORF_3443;ORF_3444;ORFL4C_2;rORF1_2;ORF_3409	NA	rORF3_2;rORF2_2;ORFL3C_2;rORF1_2;ORFL2C_2;ORFL4C_2	22	NA	6
IRL4.5S13	embedded	embedded,S	RL4	189792-190675	no_intron	Literature	11	755	58.0769	693	12	1	16	4	7	5	2	0	1	9	0	0	rORF1_2;ORF_3427;ORFL4C_2;ORF_3411;ORFL2C_2;ORF_3425;ORF_3446;ORFL3C_2	NA	ORFL3C_2;rORF1_2;ORFL4C_2;ORFL2C_2	8	NA	4
IRL4.5S2	embedded	embedded,S	RL4	189269-190675	no_intron	Balazs_et_al_2018	9	82	6.30769	14	30	0	4	5	0	3	3	12	3	8	0	0	ORF_3406;rORF2_2;ORF_3444;ORF_3427;rORF3_2;ORF_3410;ORF_3409;ORF_3411;ORF_3446;ORF_3425;ORFL4C_2;ORFL2C_2;ORF_3443;ORF_3405;ORF_3408;ORFL3C_2;ORF_3407;ORF_3445;rORF1_2	NA	ORFL3C_2;rORF1_2;rORF2_2;ORFL2C_2;rORF3_2;ORFL4C_2	19	NA	6
IRL4.5S3	embedded	embedded,S	RL4	189549-190675	no_intron	Balazs_et_al_2018	10	188	14.4615	86	38	0	10	3	5	11	1	5	9	20	0	0	ORF_3427;ORF_3411;ORF_3409;ORFL3C_2;ORFL4C_2;rORF1_2;ORF_3408;ORFL2C_2;ORF_3425;ORF_3446;ORF_3410	NA	ORFL4C_2;ORFL3C_2;ORFL2C_2;rORF1_2	11	NA	4
IRL4.5S4	embedded	embedded,S	RL4	189598-190675	no_intron	Balazs_et_al_2018	11	148	11.3846	20	56	0	6	4	4	2	12	2	19	21	0	0	ORF_3446;ORF_3411;ORF_3409;rORF1_2;ORFL4C_2;ORF_3425;ORFL3C_2;ORF_3410;ORF_3427;ORFL2C_2	NA	ORFL3C_2;ORFL4C_2;rORF1_2;ORFL2C_2	10	NA	4
IRL4.5S5	embedded	embedded,S	RL4	189626-190675	no_intron	Balazs_et_al_2018	10	67	5.15385	10	30	0	4	1	5	1	1	1	4	10	0	0	ORF_3446;ORFL4C_2;ORF_3409;ORF_3411;rORF1_2;ORFL3C_2;ORF_3410;ORF_3425;ORFL2C_2;ORF_3427	NA	ORFL3C_2;ORFL2C_2;rORF1_2;ORFL4C_2	10	NA	4
IRL4.5S6	embedded	embedded,S	RL4	189108-190675	no_intron	Balazs_et_al_2018	9	85	6.53846	40	12	0	12	1	0	2	11	1	4	2	0	0	ORF_3440;rORF3_2;ORF_3425;ORFL4C_2;ORF_3411;ORF_3427;ORF_3410;ORF_3446;ORF_3408;ORF_3424;ORF_3441;ORF_3407;rORF1_2;ORF_3406;ORF_3405;rORF2_2;ORF_3444;ORF_3443;ORF_3445;ORFL2C_2;ORF_3409;ORFL3C_2	NA	rORF2_2;ORFL2C_2;rORF1_2;ORFL3C_2;rORF3_2;ORFL4C_2	22	NA	6
IRL4.5S7	embedded	embedded,S	RL4	189698-190675	no_intron	Balazs_et_al_2018	11	1957	150.538	1863	32	7	10	2	1	4	1	1	20	16	0	0	ORF_3446;ORF_3425;ORFL2C_2;ORF_3427;ORF_3411;ORF_3410;ORFL3C_2;ORFL4C_2;rORF1_2	NA	ORFL2C_2;rORF1_2;ORFL4C_2;ORFL3C_2	9	NA	4
IRL4.5S8	embedded	embedded,S	RL4	189710-190675	no_intron	Balazs_et_al_2018	6	192	14.7692	169	8	0	6	1	1	0	0	0	7	0	0	0	ORF_3410;rORF1_2;ORF_3427;ORF_3446;ORFL3C_2;ORF_3411;ORFL4C_2;ORFL2C_2;ORF_3425	NA	ORFL2C_2;ORFL4C_2;rORF1_2;ORFL3C_2	9	NA	4
IRL4.5S9	embedded	embedded,S	RL4	189889-190675	no_intron	Balazs_et_al_2018	9	427	32.8462	354	10	22	22	0	5	1	0	4	6	3	0	0	ORFL4C_2;ORFL3C_2;rORF1_2;ORF_3427;ORFL2C_2	NA	ORFL2C_2;rORF1_2;ORFL3C_2;ORFL4C_2	5	NA	4
IRL4S4	S	S	RL4	188882-190675	no_intron	Balazs_et_al_2018	8	36	2.76923	2	16	0	7	0	2	0	5	1	2	1	0	0	ORFL5C_2;ORF_3444;ORF_3409;ORF_3406;ORFL2C_2;ORF_3427;ORF_3425;ORF_3441;ORF_3440;ORF_3439;rORF2_2;ORFL4C_2;ORF_3407;ORF_3446;ORF_3424;ORF_3445;ORFL3C_2;ORF_3423;ORF_3408;rORF3_2;ORF_3411;rORF1_2;ORF_3422;ORF_3443;ORF_3410;ORF_3403;ORF_3405	NA	rORF2_2;ORFL5C_2;ORFL4C_2;rORF1_2;rORF3_2;ORFL3C_2;ORFL2C_2	27	NA	7
IRL5	canonic	canonic	RL5	188127-190675	no_intron	Kakuk_et_al_2021	2	10	0.769231	6	4	0	0	0	0	0	0	0	0	0	0	0	ORF_3409;ORF_3424;rORF1_2;ORF_3403;ORF_3402;ORF_3401;rORF3_2;ORF_3423;ORF_3439;ORF_3437;ORFL7C.iORF1_2;ORF_3410;ORFL8C_2;ORF_3411;ORF_3440;ORFL2C_2;rORF5_2;ORFL7C_2;ORF_3425;ORF_3406;ORFL5C_2;ORF_3407;ORF_3405;ORF_3443;ORF_3422;ORFL3C_2;ORF_3427;ORF_3420;ORF_3445;ORF_3419;ORFL4C_2;ORF_3408;ORF_3444;ORF_3441;ORFL6C_2;ORF_3446;rORF2_2	IRL4;IRNA2.7	ORFL5C_2;rORF1_2;ORFL3C_2;ORFL7C_2;ORFL2C_2;rORF5_2;ORFL8C_2;rORF3_2;ORFL7C.iORF1_2;ORFL6C_2;rORF2_2;ORFL4C_2	37	2	12
IRL5-L	L	L	RL5	187994-190675	no_intron	Kakuk_et_al_2021	2	6	0.461538	4	2	0	0	0	0	0	0	0	0	0	0	0	ORF_3423;rORF1_2;ORF_3437;ORF_3407;ORF_3401;ORF_3410;ORF_3411;ORF_3439;rORF6_2;ORF_3440;rORF5_2;ORF_3427;ORF_3425;ORFL5C_2;ORF_3402;ORFL7C.iORF1_2;ORFL8C_2;ORF_3403;ORFL7C_2;ORF_3409;ORF_3424;ORF_3445;ORF_3419;ORF_3446;rORF3_2;ORF_3444;ORF_3422;ORF_3406;ORFL6C_2;ORFL3C_2;ORF_3434;ORF_3405;ORF_3443;ORFL9C_2;ORFL4C_2;ORF_3420;rORF2_2;ORF_3441;ORFL2C_2;ORF_3408	IRL4;IRNA2.7	rORF1_2;ORFL8C_2;ORFL4C_2;ORFL3C_2;rORF5_2;ORFL9C_2;rORF6_2;ORFL2C_2;rORF3_2;ORFL6C_2;ORFL7C_2;ORFL7C.iORF1_2;ORFL5C_2;rORF2_2	40	2	14
IRL5-PC1	PC	PC	RL5	188194-189424	no_intron	Kakuk_et_al_2021	9	262	20.1538	2	134	0	0	15	2	7	16	19	32	35	0	0	ORF_3423;ORF_3424;ORFL7C.iORF1_2;ORFL8C_2;rORF5_2;ORFL7C_2;ORF_3437;ORF_3440;ORF_3419;ORFL6C_2;ORF_3401;rORF3_2;ORF_3439;ORF_3441;ORF_3420;ORF_3403;ORF_3422;ORF_3443;ORFL5C_2;ORF_3402	IRL4	ORFL5C_2;ORFL7C.iORF1_2;rORF5_2;ORFL8C_2;rORF3_2;ORFL7C_2;ORFL6C_2	20	1	7
IRL5-PC2	PC	PC	RL5	188194-189647	no_intron	Kakuk_et_al_2021	9	675	51.9231	0	356	0	30	15	12	25	44	41	88	64	0	0	ORF_3439;ORF_3424;ORF_3440;rORF3_2;ORFL7C.iORF1_2;ORF_3437;ORFL8C_2;ORFL7C_2;ORF_3419;ORF_3445;rORF5_2;ORFL5C_2;ORF_3420;ORF_3403;ORF_3443;ORF_3405;ORF_3444;ORF_3423;ORF_3441;ORFL6C_2;ORF_3402;ORF_3422;rORF2_2;ORF_3401	IRL4	ORFL7C.iORF1_2;ORFL5C_2;ORFL8C_2;ORFL6C_2;rORF3_2;ORFL7C_2;rORF2_2;rORF5_2	24	1	8
IRL5A	canonic	canonic	RL5A	187344-190675	no_intron	Literature	1	2	0.153846	0	2	0	0	0	0	0	0	0	0	0	0	0	ORF_3427;ORF_3415;ORF_3393;ORF_3411;ORF_3428;ORF_3410;ORF_3401;ORF_3392;ORF_3391;ORFL10C_2;ORFL11C_2;ORF_3432;rORF1_2;ORFL9C_2;ORF_3422;ORF_3425;rORF8_2;ORF_3403;rORF3_2;ORF_3395;rORF5_2;ORFL8C_2;ORF_3402;ORFL12C_2;ORFL3C_2;ORF_3437;ORF_3423;ORF_3407;ORF_3394;ORF_3424;ORF_3405;ORF_3433;ORFL7C.iORF1_2;ORF_3397;ORFL7C_2;ORF_3409;rORF6_2;ORF_3444;ORF_3396;ORF_3408;ORF_3416;ORF_3443;ORFL2C_2;ORF_3440…	IRL4;IRNA2.7;IRL5A	rORF6_2;rORF8_2;ORFL9C_2;ORFL11C_2;ORFL12C_2;ORFL4C_2;ORFL8C_2;ORFL7C_2;rORF3_2;ORFL3C_2;ORFL6C_2;rORF1_2;ORFL2C_2;ORFL7C.iORF1_2;rORF5_2;ORFL5C_2;rORF2_2;ORFL10C_2	58	3	18
IRL7	canonic	canonic	RL7	185491-186520	no_intron	Literature	11	35770	2751.54	26319	1878	51	3042	259	212	348	458	582	1338	1283	0	0	ORF_3294;ORF_3283;ORF_3298;ORF_3365;ORF_3361;ORF_3303;ORF_3337;ORF_3271;ORF_3256;ORF_3305;ORF_3334;ORF_3296;ORF_3368;ORF_3306;ORF_3285;ORF_3378;ORF_3347;ORF_3282;ORF_3338;ORF_3364;ORF_3326;ORF_3323;ORF_3377;ORF_3329;rORF14_2;ORF_3269;ORF_3314;ORF_3376;ORF_3327;ORF_3257;ORF_3366;ORF_3379;ORF_3348;ORF_3362;ORF_3265;ORF_3299;ORF_3297;ORF_3253;ORF_3308;ORFL16C.iORF1_2;ORF_3266;ORF_3264;ORF_3363;ORF_3…	IRL7	ORFL15C_2;ORFL16C.iORF1_2;rORF14_2;ORFL16C_2;rORF12_2	67	1	5
IRL7-AT1	AT	AT	RL7	185491-186416	no_intron	Balazs_et_al_2018	6	136	10.4615	108	10	0	9	0	0	0	0	2	2	5	0	0	ORF_3294;ORF_3283;ORF_3303;ORF_3326;ORF_3366;ORF_3271;ORF_3256;ORF_3305;ORF_3344;ORF_3269;ORF_3297;ORF_3296;ORF_3299;ORF_3329;ORF_3345;ORF_3365;ORF_3298;rORF14_2;ORF_3361;ORF_3336;ORF_3285;ORF_3313;ORF_3266;ORF_3334;ORF_3327;ORF_3314;ORF_3265;ORF_3306;rORF12_2;ORF_3367;ORF_3253;ORF_3335;ORF_3377;ORF_3379;ORF_3378;ORF_3282;ORF_3308;ORF_3312;ORF_3284;ORF_3304;ORF_3264;ORF_3257;ORF_3347;ORF_3362;ORF…	IRL7	ORFL16C.iORF1_2;rORF14_2;ORFL16C_2;rORF12_2	61	1	4
IRL7-AT2	AT	AT	RL7	185491-185954	no_intron	Kakuk_et_al_2021	5	82	6.30769	4	20	0	0	0	0	4	0	0	21	33	0	0	ORF_3326;ORF_3303;ORF_3361;ORF_3270;ORF_3344;ORF_3297;ORFL16C.iORF1_2;ORF_3282;ORF_3294;ORF_3363;ORF_3366;ORF_3362;ORF_3325;ORF_3296;ORF_3323;ORF_3313;ORF_3283;ORF_3376;ORF_3377;ORF_3365;ORF_3253;ORF_3269;ORFL16C_2;ORF_3364;rORF14_2;ORF_3254;ORF_3333;ORF_3295;ORF_3312;ORF_3324	NA	ORFL16C.iORF1_2;rORF14_2;ORFL16C_2	30	NA	3
IRL7-RL7A	canonic	canonic	RL7	185762-186520	no_intron	Kakuk_et_al_2021	5	2799	215.308	2772	0	0	9	0	0	4	0	0	4	10	0	0	ORF_3299;ORF_3284;ORF_3336;ORF_3348;ORF_3345;ORF_3303;ORF_3346;ORF_3333;ORF_3327;ORF_3367;ORF_3271;ORF_3334;ORF_3296;ORF_3364;ORF_3347;ORF_3329;ORF_3378;ORF_3379;ORF_3265;ORF_3306;ORF_3338;ORF_3368;ORF_3253;ORF_3326;ORF_3308;ORF_3337;ORF_3297;ORF_3263;ORF_3254;rORF12_2;ORF_3365;ORF_3264;ORF_3335;ORF_3285;ORF_3266;ORFL15C_2;ORF_3305;ORF_3366;ORF_3328;ORF_3298;ORF_3314;ORF_3270;ORF_3325;ORF_3257;OR…	IRL7	rORF12_2;ORFL15C_2	49	1	2
IRL7-RL7A-L2	L	L	RL7	185712-186520	no_intron	Kakuk_et_al_2021	10	324	24.9231	260	8	0	25	5	1	4	2	6	6	7	0	0	ORF_3334;ORF_3329;ORF_3283;ORF_3336;ORF_3368;ORF_3306;ORF_3265;ORF_3379;ORF_3337;ORFL15C_2;ORF_3313;ORF_3296;ORF_3271;ORF_3299;ORF_3328;ORF_3285;ORF_3303;ORF_3263;ORF_3327;ORF_3378;ORF_3333;ORF_3298;ORF_3305;ORF_3314;ORF_3348;ORF_3253;ORF_3364;ORF_3297;ORF_3347;ORF_3264;ORF_3256;ORF_3326;ORF_3345;ORF_3365;ORF_3257;ORF_3346;ORF_3338;rORF12_2;ORF_3270;ORF_3366;ORF_3367;ORF_3284;ORF_3335;ORF_3308;OR…	IRL7	ORFL15C_2;rORF12_2	52	1	2
TRL7-RL7A-S1	S	S	RL7	6364-7085	no_intron	Kakuk_et_al_2021	8	1095	84.2308	1029	12	0	8	0	10	0	3	7	12	14	0	0	ORF_2920;ORF_2966;ORF_3047;ORF_3004;ORF_3017;ORF_3058;ORF_2919;ORF_3037;ORF_3036;ORF_3068;ORF_3057;ORF_3029;ORF_3060;ORF_2944;ORF_3059;ORF_2984;ORF_3069;ORF_2957;ORF_2967;ORF_2962;rORF12_1;ORF_2927;ORF_2926;ORF_3061;ORF_3016;ORF_2985;ORF_3009;ORF_2916;ORF_2956;ORF_2934;ORF_3007;ORF_3031;ORF_3067;ORF_3070;ORF_2933;ORF_2945;ORF_2964;ORF_3046;ORF_2965;ORF_2958;ORF_3008;ORF_2955;ORF_3010;ORF_3038;ORF…	TRL7;TRL7A	ORFL15C_1;rORF12_1	58	2	2
TRL7-RL7A-S2	S	S	RL7	6364-7028	no_intron	Kakuk_et_al_2021	6	514	39.5385	479	0	0	11	5	0	0	0	4	14	1	0	0	ORF_2919;ORF_2920;ORF_2929;ORF_3070;ORF_3004;ORF_2984;ORF_3008;ORF_2956;ORF_3061;ORF_3047;ORF_2966;ORF_3031;ORF_2921;ORF_3005;rORF12_1;ORF_3060;ORF_2945;ORF_2917;ORF_3038;ORF_2934;ORF_2985;ORF_2967;ORF_3010;ORF_3007;ORF_3037;ORFL15C_1;ORF_3069;ORF_3017;ORF_3029;ORF_2965;ORF_3059;ORF_2944;ORF_2958;ORF_3036;ORF_3058;ORF_2957;ORF_2933;ORF_3068;ORF_3030;ORF_2926;ORF_3066;ORF_2963;ORF_2916;ORF_2964;OR…	TRL7A;TRL7	ORFL15C_1;rORF12_1	53	2	2
TRL7-RL7A-S3	S	S	RL7	6364-7000	no_intron	Kakuk_et_al_2021	7	893	68.6923	862	4	0	6	6	2	0	0	0	6	7	0	0	ORF_2929;ORF_3031;ORF_3010;ORF_2920;ORF_3005;ORF_2926;ORF_2956;ORF_2957;ORF_2966;ORF_3059;ORF_2933;ORF_2921;ORF_3008;ORFL15C_1;ORF_3068;ORF_3009;ORF_3060;ORF_2984;ORF_3017;ORF_3070;ORF_3038;ORF_3069;ORF_3037;ORF_3007;ORF_2999;ORF_2927;ORF_2965;ORF_3061;ORF_2958;ORF_2934;ORF_2963;rORF12_1;ORF_3004;ORF_2985;ORF_3006;ORF_3039;ORF_3030;ORF_3067;ORF_2945;ORF_3066;ORF_3036;ORF_3047;ORF_2964;ORF_2967;OR…	TRL7A;TRL7	ORFL15C_1;rORF12_1	48	2	2
IRL7-RL7A-S1	S	S	RL7	185799-186520	no_intron	Kakuk_et_al_2021	8	1099	84.5385	1033	12	0	8	0	10	0	3	7	12	14	0	0	ORF_3346;ORF_3266;rORF12_2;ORF_3364;ORF_3264;ORF_3367;ORF_3253;ORF_3257;ORF_3271;ORF_3334;ORF_3345;ORF_3365;ORF_3254;ORF_3306;ORF_3337;ORF_3347;ORF_3338;ORF_3368;ORF_3348;ORF_3298;ORF_3299;ORF_3335;ORF_3336;ORF_3379;ORF_3314;ORF_3258;ORF_3308;ORF_3327;ORF_3307;ORF_3265;ORF_3270;ORF_3366;ORF_3378;ORF_3315;ORF_3297;ORF_3305;ORF_3284;ORF_3329;ORF_3328;ORF_3326;ORF_3304;ORF_3325;ORF_3256;ORF_3263;ORF…	IRL7	ORFL15C_2;rORF12_2	46	1	2
IRL7-S2	L	L	RL7	185762-186416	no_intron	Kakuk_et_al_2021	1	12	0.923077	12	0	0	0	0	0	0	0	0	0	0	0	0	ORF_3306;ORF_3271;ORF_3327;ORF_3336;ORF_3378;ORF_3296;ORF_3334;ORF_3303;ORF_3265;ORF_3298;ORF_3346;ORF_3329;ORF_3284;ORF_3299;ORF_3328;ORF_3345;ORF_3364;ORF_3266;ORF_3379;ORF_3365;ORF_3297;ORF_3264;ORF_3314;ORF_3257;ORF_3256;ORF_3347;ORF_3308;ORF_3326;ORF_3333;ORF_3285;ORF_3263;ORF_3304;ORF_3315;rORF12_2;ORF_3305;ORF_3325;ORF_3367;ORF_3366;ORF_3253;ORF_3307;ORF_3335;ORF_3270;ORF_3254	IRL7	rORF12_2	43	1	1
IRL7-RL7A-S3	S	S	RL7	185884-186520	no_intron	Kakuk_et_al_2021	7	891	68.5385	860	4	0	6	6	2	0	0	0	6	7	0	0	ORF_3271;ORF_3337;ORF_3348;ORF_3266;ORF_3378;ORF_3368;ORF_3307;ORF_3329;ORF_3315;ORF_3347;ORF_3327;ORF_3256;ORF_3306;ORF_3379;ORF_3304;ORF_3346;ORF_3334;ORF_3265;ORF_3336;ORF_3270;ORF_3335;ORF_3367;ORF_3338;ORF_3305;ORF_3264;ORF_3328;ORF_3299;rORF12_2;ORF_3298;ORF_3257;ORFL15C_2;ORF_3308;ORF_3285;ORF_3258;ORF_3263	IRL7	ORFL15C_2;rORF12_2	35	1	2
IRL7A	canonic	canonic	RL7A	186035-186520	no_intron	Kakuk_et_al_2021	9	2882	221.692	2846	2	3	10	3	0	9	0	4	2	3	0	0	ORF_3265;ORF_3299;ORF_3334;ORF_3368;ORF_3336;ORF_3328;ORF_3258;ORF_3308;ORF_3305;ORF_3329;ORF_3315;ORF_3379;ORF_3347;ORF_3264;ORF_3285;ORF_3256;ORF_3335;ORF_3306;ORF_3348;ORF_3304;ORF_3307;ORF_3257;ORFL15C_2;ORF_3266;ORF_3338;ORF_3367;ORF_3337	NA	ORFL15C_2	27	NA	1
IRL7S1	S	S	RL7	185563-186520	no_intron	Literature	7	559	43	419	4	0	129	0	1	0	2	0	0	2	0	0	ORF_3283;ORF_3296;ORF_3348;ORF_3306;ORF_3329;ORF_3337;ORF_3334;ORF_3271;ORF_3378;ORF_3377;ORF_3368;ORF_3298;ORF_3323;ORF_3285;ORF_3266;ORFL15C_2;ORF_3361;ORF_3305;ORF_3327;ORF_3328;ORF_3297;ORF_3256;ORF_3308;ORF_3379;ORF_3347;ORF_3313;ORF_3314;ORF_3326;ORF_3365;rORF14_2;ORF_3333;ORF_3265;ORF_3284;ORF_3254;ORF_3303;ORFL16C.iORF1_2;ORF_3257;ORF_3345;ORF_3335;ORF_3362;ORF_3299;ORF_3346;ORF_3376;ORF_…	IRL7	ORFL16C.iORF1_2;ORFL15C_2;rORF12_2;rORF14_2	63	1	4
IRL7S2	S	S	RL7	185653-186520	no_intron	Literature	8	300	23.0769	244	8	2	26	1	0	0	2	0	10	7	0	0	ORF_3378;ORF_3334;ORF_3348;ORF_3377;ORF_3323;ORF_3379;ORF_3336;ORF_3346;ORF_3283;ORF_3329;ORF_3365;ORF_3303;ORF_3337;ORF_3265;ORF_3256;ORF_3296;ORF_3298;ORF_3285;ORF_3264;ORF_3271;ORF_3367;ORF_3306;ORF_3345;ORF_3299;ORF_3368;ORF_3266;ORFL16C.iORF1_2;ORF_3284;ORF_3257;ORF_3363;ORF_3305;ORF_3327;ORF_3294;ORF_3328;ORF_3297;ORF_3308;ORF_3326;ORF_3313;ORF_3364;ORF_3295;ORF_3254;ORF_3304;ORF_3270;ORF_3…	IRL7	rORF12_2;ORFL16C.iORF1_2;ORFL15C_2	60	1	3
IRL8-RL7-RL7A	PC	PC	RL8	185194-186520	no_intron	Kakuk_et_al_2021	5	20	1.53846	14	2	0	0	0	0	1	0	0	1	0	0	2	ORF_3314;ORF_3262;ORF_3294;ORF_3334;ORF_3361;ORF_3359;ORF_3254;ORF_3303;ORF_3328;ORF_3332;ORF_3374;ORF_3379;ORF_3320;ORF_3285;ORF_3297;ORF_3265;ORF_3348;ORF_3336;ORF_3373;ORF_3327;ORF_3281;ORF_3362;ORF_3378;ORF_3344;ORF_3299;ORF_3368;ORF_3321;ORF_3284;ORF_3291;ORF_3249;ORF_3292;ORF_3306;ORF_3345;ORF_3365;ORF_3326;ORF_3269;ORF_3323;ORF_3360;ORF_3253;ORF_3322;ORF_3256;ORF_3270;ORF_3283;ORF_3329;ORF…	IRNA1.2;IRL7	rORF12_2;ORFL15C_2;rORF14_2;ORFL16C_2;ORFL16C.iORF1_2;rORF15_2	90	2	6
IRL8-RL7-RL7A-L	PC	L,PC	RL8A	185051-186520	no_intron	Literature	2	36	2.76923	34	2	0	0	0	0	0	0	0	0	0	0	0	ORF_3260;ORF_3249;ORF_3305;ORF_3328;ORF_3285;ORF_3360;ORF_3366;ORF_3332;ORF_3344;ORF_3265;ORF_3256;ORF_3314;ORF_3308;ORF_3316;ORF_3326;ORFL27C.iORF1_(RL8A)_2;ORF_3374;ORF_3262;ORF_3299;ORF_3378;ORF_3323;ORF_3318;ORF_3270;ORF_3324;ORF_3294;ORF_3287;ORF_3361;ORF_3292;ORF_3269;ORF_3368;ORF_3336;ORF_3310;ORF_3343;ORF_3320;ORF_3321;ORF_3289;ORF_3390;ORF_3334;ORF_3359;ORF_3325;ORF_3297;ORF_3348;ORF_337…	IRL8A;IRNA1.2;IRL7	rORF15_2;ORFL27C_2;rORF14_2;ORFL27C.iORF1_(RL8A)_2;ORFL16C_2;ORFL16C.iORF1_2;ORFL15C_2;rORF12_2	110	3	8
TRL4.5-RL2-L	embedded	embedded,L,PC	RL4	2209-4147	no_intron	Kakuk_et_al_2021	8	74	5.69231	24	14	1	26	0	0	1	0	1	6	1	0	0	ORF_3109;ORF_3103;ORFL5C_1;ORF_3101;ORF_3107;ORFL2C_1;ORF_3143;rORF3_1;ORF_3106;ORF_3144;ORF_3125;ORF_3108;ORF_3121;ORF_3142;ORF_3139;ORF_3122;ORF_3141;rORF2_1;ORF_3120;ORFL3C_1;ORF_3137;ORF_3123;ORF_3138;ORF_3105;rORF1_1;ORF_3104;ORFL4C_1	NA	ORFL5C_1;ORFL4C_1;rORF3_1;ORFL3C_1;ORFL2C_1;rORF2_1;rORF1_1	27	NA	7
IRL8A-RL8-RL7-RL7A-SP1	PC	PC,SP	RL8A	183710-184244,185076-186520	184245-185075	Kakuk_et_al_2021	2	8	0.615385	2	6	0	0	0	0	0	0	0	0	0	0	0	ORF_3383;ORF_3387;ORF_3385;ORF_3386;ORF_3352;ORF_3380;ORF_3370;ORF_3389;ORF_3381;ORF_3384;ORF_3369;ORF_3349;ORF_3388;ORF_3382;ORF_3339;ORF_3351;ORF_3353;ORF_3350;ORF_3379;ORF_3360;ORF_3306;ORF_3366;ORFL16C.iORF1_2;rORF14_2;ORF_3288;ORF_3325;ORF_3305;ORF_3335;ORF_3295;ORF_3342;ORF_3313;ORF_3358;ORF_3333;ORF_3284;ORF_3375;ORF_3299;ORF_3269;ORF_3307;ORF_3257;ORF_3263;ORF_3270;ORF_3265;ORF_3302;ORF_3…	IRL7;IRL8A;IRNA1.2	ORFL16C_2;ORFL16C.iORF1_2;rORF14_2;ORFL27C_2;ORFL15C_2;rORF15_2;rORF12_2;ORFL27C.iORF1_(RL8A)_2	128	3	8
IRL8A-RL8-RL7-RL7A-SP2	PC	PC,SP	RL8A	183710-184551,185076-186520	184552-185075	Kakuk_et_al_2021	2	5	0.384615	0	4	0	0	0	0	0	0	0	1	0	0	0	ORF_3385;ORF_3370;ORF_3369;ORF_3339;ORF_3387;ORF_3388;ORF_3351;ORF_3380;ORF_3383;ORF_3352;ORF_3355;ORF_3384;ORF_3382;ORF_3381;ORF_3357;ORF_3341;ORF_3371;ORF_3389;ORF_3356;ORF_3349;ORF_3350;ORF_3386;ORF_3340;ORF_3354;ORF_3353;ORF_3366;ORFL16C.iORF1_2;ORF_3379;ORF_3305;ORF_3335;rORF14_2;ORF_3306;ORF_3360;ORF_3358;ORF_3333;ORF_3284;ORF_3375;ORF_3337;ORF_3269;ORF_3307;ORF_3257;ORFL15C_2;ORF_3295;ORF_…	IRL7;IRL8A;IRNA1.2	ORFL15C_2;ORFL16C_2;rORF14_2;ORFL27C_2;ORFL16C.iORF1_2;rORF12_2;ORFL27C.iORF1_(RL8A)_2;rORF15_2	135	3	8
IRL8A-RL8-RL7-RL7A-SP3	PC	PC,SP	RL8A	183565-183737,185076-186520	183738-185075	Kakuk_et_al_2021	2	14	1.07692	8	6	0	0	0	0	0	0	0	0	0	0	0	ORF_3309;ORF_3330;ORF_3294;ORF_3260;ORF_3318;ORF_3285;ORF_3289;ORFL27C.iORF1_(RL8A)_2;ORF_3262;ORF_3301;ORF_3287;ORF_3328;ORF_3271;ORF_3288;ORF_3317;ORFL16C_2;ORF_3292;ORF_3314;ORF_3325;ORF_3344;ORF_3257;ORF_3263;ORF_3270;ORF_3313;ORF_3390;ORF_3310;ORF_3261;ORF_3299;ORF_3320;ORF_3365;ORF_3336;ORF_3248;ORF_3343;ORF_3293;ORF_3331;ORF_3290;ORF_3302;ORF_3378;ORF_3284;ORF_3359;ORF_3249;ORF_3376;ORF_33…	IRNA1.2;IRL8A;IRL7	ORFL16C_2;ORFL15C_2;ORFL16C.iORF1_2;ORFL27C_2;rORF15_2;rORF14_2;rORF12_2;ORFL27C.iORF1_(RL8A)_2	112	3	8
IRL8A-RL8-RL7-RL7A-SP4	SP	SP	RL8A	180728-180908,185076-186520	180909-185075	Kakuk_et_al_2021	2	4	0.307692	2	2	0	0	0	0	0	0	0	0	0	0	0	ORF_3300;ORF_3286;ORF_3277;ORFL286W;ORF_3279;ORF_3366;ORF_3305;ORF_3379;ORF_3360;ORF_3358;rORF14_2;ORF_3306;ORF_3375;ORFL16C.iORF1_2;ORF_3284;ORF_3307;ORF_3257;ORF_3335;ORF_3295;ORF_3342;ORF_3265;ORF_3333;ORF_3378;ORF_3261;ORF_3337;ORF_3365;ORF_3269;ORF_3322;ORF_3248;ORFL15C_2;ORF_3293;ORF_3270;ORF_3361;ORF_3290;ORF_3363;ORF_3294;ORF_3362;ORF_3303;ORF_3249;ORF_3246;ORF_3260;ORF_3326;ORF_3372;ORF_…	IRL8A;IRL7;IRNA1.2	ORFL286W;ORFL27C_2;ORFL15C_2;ORFL16C_2;ORFL16C.iORF1_2;rORF12_2;rORF15_2;rORF14_2;ORFL27C.iORF1_(RL8A)_2	115	3	9
IRL8A-RL8-RL7-RL7A-SP5	PC	PC,SP	RL8A	180566-180908,185076-186520	180909-185075	Kakuk_et_al_2021	2	9	0.692308	6	3	0	0	0	0	0	0	0	0	0	0	0	ORFL275W_2;ORF_3279;ORF_3277;ORFL283W;ORFL286W;ORF_3300;ORF_3286;ORF_3276;ORF_3294;ORF_3306;ORF_3328;ORF_3303;ORF_3258;ORF_3260;ORF_3366;ORF_3292;ORF_3372;ORF_3368;ORF_3289;ORF_3305;ORF_3262;ORF_3327;ORF_3374;ORF_3283;ORF_3358;ORF_3318;ORF_3377;ORF_3256;ORF_3311;ORF_3285;ORF_3281;ORF_3280;ORF_3346;ORF_3295;ORF_3287;ORF_3360;rORF15_2;ORF_3298;rORF14_2;ORFL16C_2;ORFL16C.iORF1_2;ORF_3332;ORF_3319;OR…	IRNA1.2;IRL8A;IRL7	ORFL275W_2;ORFL283W;ORFL286W;ORFL16C_2;ORFL16C.iORF1_2;ORFL15C_2;rORF15_2;rORF14_2;ORFL27C_2;rORF12_2;ORFL27C.iORF1_(RL8A)_2	118	3	11
IRL9A-RL8A-RL8-RL7-RL7A	PC	PC	RL9A	184705-186520	no_intron	Kakuk_et_al_2021	4	25	1.92308	13	10	0	0	0	0	0	1	0	1	0	0	0	ORF_3344;ORF_3374;ORF_3259;ORF_3328;ORF_3333;ORF_3305;ORF_3335;ORF_3243;ORF_3263;ORF_3347;ORF_3307;ORF_3298;ORF_3289;ORF_3294;ORF_3285;ORF_3311;ORF_3337;ORF_3346;ORF_3368;ORF_3256;ORF_3292;ORF_3342;ORF_3273;ORF_3291;ORF_3244;ORF_3320;ORF_3290;ORF_3260;ORF_3358;ORF_3308;ORF_3324;ORF_3312;ORF_3270;ORF_3282;ORF_3317;ORF_3318;ORF_3251;ORF_3281;ORF_3287;ORF_3390;ORF_3264;ORFL27C.iORF1_(RL8A)_2;ORF_324…	IRL7;IRL8A;IRNA1.2;IRL9A	ORFL16C_2;rORF14_2;ORFL27C_2;ORFL27C.iORF1_(RL8A)_2;ORFL15C_2;rORF12_2;rORF15_2;ORFL16C.iORF1_2	117	4	8
IRL9A-RL8A-RL8-RL7-RL7A-S	PC	PC,S	RL9A	184848-186520	no_intron	Literature	6	19	1.46154	8	4	0	4	0	1	0	1	0	0	1	0	0	ORF_3298;ORF_3344;ORF_3378;ORF_3317;ORF_3244;ORF_3305;ORF_3260;ORF_3290;ORF_3316;ORF_3321;ORF_3327;ORF_3362;ORF_3377;ORF_3311;ORF_3294;ORF_3285;ORF_3308;ORF_3324;ORF_3270;ORF_3256;ORF_3374;ORF_3346;ORF_3343;ORF_3320;ORF_3368;ORF_3372;ORF_3259;ORF_3333;ORF_3289;ORF_3359;ORF_3328;ORFL27C.iORF1_(RL8A)_2;ORF_3360;ORF_3366;ORF_3318;ORF_3265;ORF_3254;ORF_3379;ORF_3331;ORF_3358;ORF_3295;ORF_3335;ORF_334…	IRNA1.2;IRL9A;IRL8A;IRL7	ORFL16C.iORF1_2;ORFL27C_2;ORFL16C_2;ORFL15C_2;rORF14_2;rORF12_2;rORF15_2;ORFL27C.iORF1_(RL8A)_2	114	4	8
IRL9A-RL8A-RL8-RL7-RL7A-S2	PC	PC,S	RL9A	184879-186520	no_intron	Literature	2	10	0.769231	6	4	0	0	0	0	0	0	0	0	0	0	0	ORF_3305;ORF_3244;ORFL27C.iORF1_(RL8A)_2;ORF_3361;ORF_3318;ORF_3270;ORF_3256;ORF_3366;ORF_3324;ORF_3374;ORF_3328;ORF_3344;ORF_3368;ORF_3314;ORF_3362;ORF_3285;ORF_3321;ORF_3327;ORF_3289;ORF_3320;ORF_3294;ORF_3260;ORF_3247;ORF_3308;ORF_3360;ORF_3254;ORF_3269;ORF_3249;ORF_3265;ORF_3296;ORF_3317;ORF_3290;ORF_3316;ORF_3333;ORF_3390;ORF_3335;ORF_3348;ORF_3284;ORF_3336;ORF_3343;ORF_3323;ORF_3378;ORF_337…	IRL7;IRNA1.2;IRL8A;IRL9A	rORF12_2;ORFL16C_2;ORFL27C.iORF1_(RL8A)_2;rORF15_2;ORFL16C.iORF1_2;ORFL15C_2;rORF14_2;ORFL27C_2	114	4	8
IRS2	canonic	canonic,NC	RS2	192737-193624	no_intron	Balazs_et_al_2018	6	50	3.84615	14	6	0	0	0	0	6	3	0	15	6	0	0	ORF_3240;ORF_3238;ORF_3239;ORF_3241	NA	NA	4	NA	NA
IRS2-L	L	L	RS2	192737-194114	no_intron	Kakuk_et_al_2021	4	17	1.30769	0	8	0	0	0	0	3	3	0	0	3	0	0	ORF_3242;ORF_3239;ORF_3238;ORF_3241;ORF_3240	NA	NA	5	NA	NA
IRS2-L2	L	L	RS2	192737-194180	no_intron	Kakuk_et_al_2021	2	5	0.384615	0	2	0	0	3	0	0	0	0	0	0	0	0	ORF_3240;ORF_3238;ORF_3242;ORF_3239;ORF_3241	NA	NA	5	NA	NA
RNA4.9	canonic	canonic	RNA4.9	96820-98448	no_intron	Kakuk_et_al_2021	1	9	0.692308	9	0	0	0	0	0	0	0	0	0	0	0	0	ORF_3213;ORF_3216;ORF_3217;ORFL155W;ORF_3233;ORF_3234;ORF_3212;ORF_3210;ORF_3218;ORF_3228;ORF_3227;ORF_3232;ORF_3236;ORF_3229;ORF_3214;ORF_3220;ORF_3219;ORF_3237;ORF_3230;ORF_3224;ORF_3222;ORF_3211;ORF_3215;ORFL156W;ORF_3225;ORF_3223;ORF_3226;ORF_3221;ORF_3231	UL65	ORFL155W;ORFL156W	29	1	2
RNA4.9-NC1	NC	NC	RNA4.9	97491-98448	no_intron	Kakuk_et_al_2021	1	28	2.15385	28	0	0	0	0	0	0	0	0	0	0	0	0	ORF_3218;ORF_3231;ORF_3229;ORF_3220;ORF_3222;ORF_3215;ORF_3232;ORF_3221;ORF_3233;ORF_3219;ORF_3214;ORF_3227;ORF_3225;ORF_3212;ORF_3228;ORF_3230;ORF_3224;ORF_3223;ORF_3216;ORF_3217;ORF_3213	NA	NA	21	NA	0
RNA4.9-NC2	NC	NC	RNA4.9	97560-98448	no_intron	Kakuk_et_al_2021	2	30	2.30769	29	0	0	1	0	0	0	0	0	0	0	0	0	ORF_3227;ORF_3220;ORF_3216;ORF_3232;ORF_3228;ORF_3217;ORF_3233;ORF_3213;ORF_3221;ORF_3219;ORF_3223;ORF_3231;ORF_3218;ORF_3212;ORF_3229;ORF_3222;ORF_3224;ORF_3225;ORF_3215;ORF_3214;ORF_3230	NA	NA	21	NA	NA
RNA4.9-NC3	NC	NC	RNA4.9	97592-98448	no_intron	Kakuk_et_al_2021	1	18	1.38462	18	0	0	0	0	0	0	0	0	0	0	0	0	ORF_3219;ORF_3227;ORF_3233;ORF_3223;ORF_3220;ORF_3218;ORF_3228;ORF_3231;ORF_3232;ORF_3225;ORF_3217;ORF_3213;ORF_3216;ORF_3222;ORF_3221;ORF_3224;ORF_3214;ORF_3230;ORF_3229;ORF_3215	NA	NA	20	NA	NA
RNA4.9-NC4	NC	NC	RNA4.9	97669-98448	no_intron	Kakuk_et_al_2021	1	3	0.230769	3	0	0	0	0	0	0	0	0	0	0	0	0	ORF_3223;ORF_3221;ORF_3219;ORF_3218;ORF_3225;ORF_3233;ORF_3231;ORF_3222;ORF_3224;ORF_3216;ORF_3232;ORF_3215;ORF_3230;ORF_3217;ORF_3214;ORF_3213	NA	NA	16	NA	NA
RNA4.9-NC5	NC	NC	RNA4.9	97697-98448	no_intron	Kakuk_et_al_2021	1	4	0.307692	4	0	0	0	0	0	0	0	0	0	0	0	0	ORF_3232;ORF_3233;ORF_3219;ORF_3223;ORF_3224;ORF_3230;ORF_3213;ORF_3221;ORF_3218;ORF_3214;ORF_3215;ORF_3216;ORF_3225;ORF_3231;ORF_3222;ORF_3217	NA	NA	16	NA	NA
RNA4.9-S3	S	S	RNA4.9	97332-98448	no_intron	Balazs_et_al_2018	2	5	0.384615	4	0	0	0	0	1	0	0	0	0	0	0	0	ORF_3225;ORF_3227;ORF_3216;ORF_3217;ORF_3232;ORF_3218;ORF_3220;ORFL156W;ORF_3224;ORF_3222;ORF_3210;ORF_3226;ORF_3214;ORF_3233;ORF_3219;ORF_3211;ORF_3230;ORF_3213;ORF_3221;ORF_3223;ORF_3215;ORF_3228;ORF_3212;ORF_3231;ORF_3229	NA	ORFL156W	25	NA	1
TRL1	canonic	canonic	RL1	1080-2111	no_intron	Literature	9	292	22.4615	32	66	0	4	0	12	10	18	13	88	49	0	0	ORFL1W_(RL1)_1;ORF_3208;ORF_3206;ORF_3207;ORF_3204;ORF_3203;ORF_3209	TRL1	ORFL1W_(RL1)_1	7	1	1
TRL10-RL11-RL12-RL13	PC	PC	RL10	8132-11717	no_intron	Literature	8	180	13.8462	8	156	0	4	1	2	0	4	2	3	0	0	0	ORF_3156;ORF_3164;ORF_3160;ORF_3153;ORF_3181;ORF_3157;ORF_3172;ORF_3165;ORF_3169;ORF_3201;ORF_3170;ORF_3176;ORF_3179;ORF_3163;ORF_3173;ORF_3168;ORF_3149;ORF_3196;ORF_3187;ORF_3147;ORF_3159;ORF_3161;ORF_3171;ORF_3174;ORF_3184;ORF_3188;ORF_3152;ORF_3191;ORF_3190;ORFL24W_(RL13)_1;ORF_3202;ORF_3186;ORFL22W_(RL11)_1;ORF_3183;ORF_3195;ORF_3148;ORF_3162;ORF_3185;ORF_3200;ORF_3175;ORF_3167;ORF_3155;ORFL2…	TRL10;TRL13;TRL12;TRL11	ORFL24W_(RL13)_1;ORFL21W_(RL10)_1;ORFL22W_(RL11)_1;ORFL20W_1	58	4	4
TRL11-RL12-RL13	PC	PC	RL11	8632-11717	no_intron	Literature	8	146	11.2308	24	112	0	4	1	0	1	1	2	1	0	0	0	ORF_3174;ORF_3190;ORF_3153;ORF_3152;ORF_3188;ORFL22W_(RL11)_1;ORFL24W_(RL13)_1;ORF_3169;ORF_3150;ORF_3171;ORF_3160;ORF_3176;ORF_3185;ORF_3164;ORF_3186;ORF_3180;ORF_3172;ORF_3163;ORF_3175;ORF_3157;ORF_3170;ORF_3177;ORF_3146;ORF_3184;ORF_3162;ORF_3191;ORF_3165;ORF_3151;ORF_3187;ORF_3159;ORF_3179;ORF_3149;ORF_3148;ORF_3173;ORF_3181;ORF_3182;ORF_3192;ORF_3183;ORF_3178;ORF_3147;ORF_3161;ORF_3154;ORF_3…	TRL13;TRL11;TRL12	ORFL24W_(RL13)_1;ORFL22W_(RL11)_1	48	3	2
TRL11-RL12-RL13-S	PC	PC	RL11	8645-11717	no_intron	Literature	10	403	31	32	348	0	4	1	2	4	3	3	1	5	0	0	ORF_3190;ORF_3168;ORF_3184;ORF_3152;ORF_3160;ORFL22W_(RL11)_1;ORF_3169;ORF_3171;ORF_3157;ORF_3176;ORF_3181;ORF_3186;ORFL24W_(RL13)_1;ORF_3155;ORF_3179;ORF_3177;ORF_3164;ORF_3165;ORF_3153;ORF_3148;ORF_3159;ORF_3166;ORF_3150;ORF_3180;ORF_3187;ORF_3183;ORF_3147;ORF_3185;ORF_3182;ORF_3162;ORF_3170;ORF_3192;ORF_3154;ORF_3149;ORF_3146;ORF_3174;ORF_3191;ORF_3172;ORF_3161;ORF_3178;ORF_3173;ORF_3175;ORF_3…	TRL12;TRL13;TRL11	ORFL24W_(RL13)_1;ORFL22W_(RL11)_1	48	3	2
TRL11S-RL12-RL13	PC	PC	RL11	8684-11717	no_intron	Balazs_et_al_2018	8	259	19.9231	6	238	0	0	1	1	4	0	1	5	3	0	0	ORFL24W_(RL13)_1;ORFL22W_(RL11)_1;ORF_3184;ORF_3170;ORF_3153;ORF_3177;ORF_3190;ORF_3179;ORF_3160;ORF_3185;ORF_3155;ORF_3183;ORF_3180;ORF_3181;ORF_3152;ORF_3148;ORF_3169;ORF_3154;ORF_3157;ORF_3174;ORF_3166;ORF_3186;ORF_3147;ORF_3162;ORF_3172;ORF_3176;ORF_3159;ORF_3165;ORF_3149;ORF_3146;ORF_3192;ORF_3178;ORF_3182;ORF_3173;ORF_3175;ORF_3167;ORF_3187;ORF_3150;ORF_3158;ORF_3188;ORF_3163;ORF_3171;ORF_3…	TRL11;TRL13;TRL12	ORFL22W_(RL11)_1;ORFL24W_(RL13)_1	48	3	2
TRL12-RL13	PC	PC	RL12	9298-11717	no_intron	Literature	10	250	19.2308	18	200	0	4	1	4	4	6	4	6	3	0	0	ORF_3165;ORFL24W_(RL13)_1;ORF_3153;ORF_3176;ORF_3148;ORF_3169;ORF_3185;ORF_3147;ORF_3171;ORF_3152;ORF_3181;ORF_3184;ORF_3177;ORF_3179;ORF_3182;ORF_3167;ORF_3160;ORF_3170;ORF_3155;ORF_3187;ORF_3168;ORF_3159;ORF_3162;ORF_3150;ORF_3183;ORF_3156;ORF_3172;ORF_3149;ORF_3158;ORF_3178;ORF_3151;ORF_3163;ORF_3161;ORF_3173;ORF_3157;ORF_3146;ORF_3154;ORF_3186;ORF_3175;ORF_3166;ORF_3180;ORF_3164	TRL13;TRL12	ORFL24W_(RL13)_1	42	2	1
TRL12-RL13-L-PC3	PC	L,PC	RL12	9038-11717	no_intron	Kakuk_et_al_2021	4	22	1.69231	11	8	0	2	0	0	0	0	0	1	0	0	0	ORF_3184;ORF_3177;ORF_3170;ORF_3183;ORFL24W_(RL13)_1;ORF_3147;ORF_3186;ORF_3152;ORF_3154;ORF_3146;ORF_3159;ORF_3157;ORF_3158;ORF_3174;ORF_3171;ORF_3169;ORF_3153;ORF_3160;ORF_3176;ORF_3188;ORF_3156;ORF_3155;ORF_3178;ORF_3180;ORF_3179;ORF_3181;ORF_3162;ORF_3185;ORF_3148;ORF_3168;ORF_3165;ORF_3163;ORF_3167;ORF_3173;ORF_3149;ORF_3166;ORF_3150;ORF_3182;ORF_3172;ORF_3151;ORF_3164;ORF_3175;ORF_3187;ORF_…	TRL13;TRL12	ORFL24W_(RL13)_1	44	2	1
TRL12.5-RL13-L-PC	PC	L,PC	RL12	9902-11717	no_intron	Kakuk_et_al_2021	2	22	1.69231	20	2	0	0	0	0	0	0	0	0	0	0	0	ORF_3176;ORF_3171;ORF_3160;ORF_3181;ORF_3162;ORF_3153;ORFL24W_(RL13)_1;ORF_3172;ORF_3165;ORF_3148;ORF_3177;ORF_3151;ORF_3155;ORF_3150;ORF_3157;ORF_3158;ORF_3154;ORF_3147;ORF_3152;ORF_3161;ORF_3179;ORF_3164;ORF_3149;ORF_3159;ORF_3178;ORF_3146;ORF_3173;ORF_3180;ORF_3166;ORF_3156;ORF_3163	TRL13	ORFL24W_(RL13)_1	31	1	1
TRL13	canonic	canonic	RL13	10483-11717	no_intron	Literature	11	4134	318	3462	372	2	5	20	19	27	35	39	70	83	0	0	ORF_3148;ORF_3151;ORF_3159;ORF_3157;ORF_3166;ORF_3161;ORF_3146;ORF_3160;ORF_3152;ORF_3153;ORF_3163;ORF_3156;ORF_3150;ORF_3147;ORF_3165;ORF_3158;ORF_3155;ORFL24W_(RL13)_1;ORF_3162;ORF_3149;ORF_3154;ORF_3164	TRL13	ORFL24W_(RL13)_1	22	1	1
TRL13-RL13-L-PC2	PC	L,PC	RL13	9172-11717	no_intron	Kakuk_et_al_2021	7	32	2.46154	2	22	0	4	1	0	1	0	1	1	0	0	0	ORF_3147;ORF_3177;ORF_3181;ORFL24W_(RL13)_1;ORF_3170;ORF_3184;ORF_3157;ORF_3174;ORF_3160;ORF_3169;ORF_3155;ORF_3153;ORF_3165;ORF_3183;ORF_3146;ORF_3158;ORF_3149;ORF_3152;ORF_3176;ORF_3185;ORF_3182;ORF_3171;ORF_3186;ORF_3162;ORF_3187;ORF_3156;ORF_3168;ORF_3172;ORF_3148;ORF_3161;ORF_3173;ORF_3163;ORF_3166;ORF_3154;ORF_3175;ORF_3159;ORF_3151;ORF_3178;ORF_3179;ORF_3180;ORF_3167;ORF_3164;ORF_3150	TRL13;TRL12	ORFL24W_(RL13)_1	43	2	1
TRL13.5	embedded	embedded	RL13	10891-11717	no_intron	Balazs_et_al_2018	10	2139	164.538	1608	96	0	20	26	19	69	10	46	93	152	0	0	ORF_3149;ORF_3146;ORF_3161;ORF_3165;ORF_3153;ORF_3150;ORF_3154;ORF_3166;ORF_3151;ORF_3152;ORFL24W_(RL13)_1;ORF_3148;ORF_3158;ORF_3147;ORF_3160;ORF_3159	TRL13	ORFL24W_(RL13)_1	16	1	1
IRL4.5-RL2-S	embedded	embedded,PC	RL4	188818-190675	no_intron	Kakuk_et_al_2021	8	50	3.84615	12	14	0	16	1	0	0	1	2	2	2	0	0	ORF_3441;ORFL2C_2;ORFL5C_2;ORF_3410;ORFL3C_2;ORF_3445;rORF2_2;ORF_3408;ORF_3409;ORF_3440;ORF_3423;ORF_3405;ORF_3424;ORF_3406;ORF_3403;rORF3_2;ORF_3407;ORF_3444;ORF_3425;ORF_3422;ORF_3439;ORF_3443;ORF_3427;ORFL4C_2;ORF_3446;ORF_3411;rORF1_2	NA	ORFL5C_2;ORFL4C_2;ORFL3C_2;rORF2_2;ORFL2C_2;rORF3_2;rORF1_2	27	NA	7
IRL4.5-L	embedded	embedded,L	RL4	188737-190675	no_intron	Kakuk_et_al_2021	8	75	5.76923	24	14	1	27	0	0	1	0	1	6	1	0	0	ORF_3423;ORF_3440;ORF_3409;ORFL5C_2;ORF_3405;rORF2_2;rORF1_2;ORF_3441;ORF_3444;ORF_3443;ORF_3422;ORF_3439;ORF_3424;ORF_3445;ORF_3406;ORFL2C_2;ORFL3C_2;ORF_3425;ORF_3410;ORF_3446;ORFL4C_2;ORF_3403;ORF_3408;ORF_3407;rORF3_2;ORF_3411;ORF_3427	NA	ORFL5C_2;rORF3_2;ORFL3C_2;ORFL4C_2;rORF2_2;rORF1_2;ORFL2C_2	27	NA	7
IRL4.5	embedded	embedded	RL4	188818-189647	no_intron	Kakuk_et_al_2021	2	3	0.230769	0	0	0	2	0	0	0	0	0	0	1	0	0	ORF_3439;ORF_3424;ORF_3440;rORF2_2;ORF_3405;ORF_3443;ORF_3441;ORF_3445;ORFL5C_2;ORF_3444;rORF3_2;ORF_3403;ORF_3422;ORF_3423	NA	ORFL5C_2;rORF3_2;rORF2_2	14	NA	3
TRL13.5L	embedded	embedded,L	RL13	10708-11717	no_intron	Literature	10	4637	356.692	4398	78	0	16	21	15	7	14	24	41	23	0	0	ORF_3156;ORF_3146;ORF_3160;ORFL24W_(RL13)_1;ORF_3148;ORF_3150;ORF_3159;ORF_3165;ORF_3161;ORF_3158;ORF_3166;ORF_3157;ORF_3163;ORF_3151;ORF_3152;ORF_3149;ORF_3153;ORF_3147;ORF_3154;ORF_3164	TRL13	ORFL24W_(RL13)_1	20	1	1
TRL13.5S	embedded	embedded,S	RL13	10920-11717	no_intron	Balazs_et_al_2018	9	695	53.4615	573	20	0	4	2	0	7	10	4	30	45	0	0	ORFL24W_(RL13)_1;ORF_3151;ORF_3160;ORF_3165;ORF_3147;ORF_3166;ORF_3158;ORF_3153;ORF_3152;ORF_3154;ORF_3159;ORF_3149;ORF_3161;ORF_3150;ORF_3148	TRL13	ORFL24W_(RL13)_1	15	1	1
TRL13S	S	S	RL13	10633-11717	no_intron	Balazs_et_al_2018	7	226	17.3846	181	20	0	0	2	0	0	1	1	9	12	0	0	ORF_3147;ORF_3151;ORF_3148;ORF_3157;ORF_3160;ORF_3153;ORF_3146;ORF_3150;ORF_3154;ORFL24W_(RL13)_1;ORF_3161;ORF_3159;ORF_3162;ORF_3152;ORF_3149;ORF_3164;ORF_3163;ORF_3158;ORF_3165;ORF_3156;ORF_3155;ORF_3166	TRL13	ORFL24W_(RL13)_1	22	1	1
TRL2-L1	canonic	canonic	RL2	2209-2606	no_intron	Kakuk_et_al_2021	7	498	38.3077	464	4	11	10	0	0	0	0	0	4	3	0	2	rORF1_1;ORFL2C_1;ORF_3125	NA	ORFL2C_1;rORF1_1	3	NA	2
TRL2-L13	L	L	RL2	2209-3408	no_intron	Kakuk_et_al_2021	8	280	21.5385	250	6	0	7	0	0	4	3	2	2	6	0	0	ORF_3104;ORF_3108;ORFL2C_1;ORF_3125;ORFL3C_1;ORF_3106;ORF_3143;rORF1_1;ORF_3107;ORF_3144;ORF_3105;ORFL4C_1;ORF_3109;ORF_3123	NA	ORFL4C_1;ORFL3C_1;rORF1_1;ORFL2C_1	14	NA	4
TRL2-L14	L	L	RL2	2209-3448	no_intron	Kakuk_et_al_2021	8	81	6.23077	37	8	0	20	0	0	3	5	4	3	1	0	0	ORFL2C_1;ORF_3108;ORF_3104;ORF_3125;ORFL3C_1;ORF_3107;ORFL4C_1;ORF_3144;ORF_3106;ORF_3143;ORF_3105;ORF_3109;rORF1_1;ORF_3123	NA	ORFL2C_1;ORFL4C_1;ORFL3C_1;rORF1_1	14	NA	4
TRL2-L15	L	L	RL2	2209-3498	no_intron	Kakuk_et_al_2021	9	94	7.23077	44	20	0	10	1	1	1	0	1	4	12	0	0	ORF_3103;ORF_3107;ORF_3109;ORF_3106;ORF_3108;ORF_3125;rORF2_1;ORF_3123;ORF_3104;ORF_3105;rORF1_1;ORF_3143;ORF_3144;ORFL2C_1;ORFL4C_1;ORFL3C_1	NA	ORFL3C_1;ORFL2C_1;rORF1_1;ORFL4C_1;rORF2_1	16	NA	5
TRL2-L16	L	L	RL2	2209-3581	no_intron	Kakuk_et_al_2021	7	70	5.38462	37	14	3	8	4	0	0	0	0	1	3	0	0	ORF_3107;ORF_3109;ORF_3105;ORF_3141;rORF3_1;ORF_3125;ORF_3104;ORF_3108;ORF_3123;rORF2_1;ORFL3C_1;ORF_3103;ORFL4C_1;ORF_3143;ORF_3106;ORF_3144;ORF_3142;ORFL2C_1;rORF1_1	NA	rORF3_1;ORFL3C_1;rORF2_1;ORFL4C_1;rORF1_1;ORFL2C_1	19	NA	6
TRL2-L19	L	L	RL2	2209-3723	no_intron	Kakuk_et_al_2021	7	56	4.30769	22	18	0	10	0	0	1	2	2	1	0	0	0	rORF3_1;rORF1_1;ORF_3104;ORFL2C_1;ORF_3122;ORFL4C_1;ORF_3139;ORF_3109;ORFL3C_1;ORF_3107;ORF_3123;ORF_3125;ORF_3143;ORF_3108;ORF_3141;ORF_3142;rORF2_1;ORF_3103;ORF_3144;ORF_3138;ORF_3106;ORF_3105	NA	ORFL2C_1;ORFL3C_1;rORF3_1;rORF2_1;rORF1_1;ORFL4C_1	22	NA	6
TRL2-L22	L	L	RL2	2209-3840	no_intron	Kakuk_et_al_2021	8	86	6.61538	34	20	0	19	0	0	3	3	1	3	3	0	0	rORF2_1;ORFL4C_1;ORF_3107;ORFL2C_1;rORF3_1;rORF1_1;ORF_3106;ORF_3138;ORF_3144;ORF_3125;ORF_3123;ORF_3141;ORF_3101;ORF_3104;ORF_3143;ORF_3103;ORF_3122;ORF_3105;ORF_3109;ORF_3142;ORF_3139;ORFL3C_1;ORF_3108	NA	rORF3_1;rORF1_1;ORFL3C_1;ORFL4C_1;ORFL2C_1;rORF2_1	23	NA	6
TRL2-L23	L	L	RL2	2209-3871	no_intron	Kakuk_et_al_2021	4	80	6.15385	71	2	0	6	1	0	0	0	0	0	0	0	0	ORF_3143;ORF_3138;rORF2_1;ORF_3106;ORF_3141;rORF1_1;rORF3_1;ORF_3104;ORF_3101;ORF_3107;ORF_3139;ORF_3109;ORF_3105;ORF_3125;ORF_3144;ORF_3121;ORF_3122;ORFL2C_1;ORF_3108;ORF_3103;ORFL3C_1;ORF_3123;ORFL4C_1;ORF_3142	NA	ORFL4C_1;rORF1_1;rORF2_1;ORFL3C_1;ORFL2C_1;rORF3_1	24	NA	6
TRL2-L24	L	L	RL2	2209-3919	no_intron	Kakuk_et_al_2021	7	74	5.69231	40	8	0	22	0	1	1	0	0	1	1	0	0	ORF_3121;ORF_3106;ORF_3109;ORF_3137;ORF_3143;rORF2_1;ORF_3107;ORF_3144;ORF_3141;ORF_3104;ORF_3125;ORF_3139;ORF_3103;ORF_3105;ORF_3122;ORF_3101;ORF_3108;ORF_3142;ORFL2C_1;rORF3_1;ORF_3138;rORF1_1;ORF_3123;ORFL4C_1;ORFL3C_1	NA	ORFL2C_1;rORF2_1;rORF3_1;rORF1_1;ORFL4C_1;ORFL3C_1	25	NA	6
TRL2-L25	L	L	RL2	2209-3963	no_intron	Kakuk_et_al_2021	9	101	7.76923	70	12	0	9	2	1	3	0	1	2	1	0	0	ORF_3107;ORF_3137;ORF_3106;ORF_3138;ORF_3143;ORF_3144;rORF2_1;ORF_3120;ORF_3125;ORF_3121;ORFL2C_1;ORF_3105;ORF_3109;ORF_3139;ORF_3101;ORFL3C_1;ORF_3103;rORF3_1;ORF_3104;rORF1_1;ORF_3108;ORFL4C_1;ORF_3122;ORF_3142;ORF_3141;ORF_3123	NA	rORF3_1;rORF1_1;ORFL4C_1;ORFL3C_1;ORFL2C_1;rORF2_1	26	NA	6
TRL2-L3	L	L	RL2	2209-2799	no_intron	Kakuk_et_al_2021	8	212	16.3077	164	2	0	4	0	4	6	0	0	16	13	0	3	ORFL2C_1;rORF1_1;ORF_3125;ORFL3C_1	NA	ORFL3C_1;rORF1_1;ORFL2C_1	4	NA	3
TRL2-L4	L	L	RL2	2209-2883	no_intron	Kakuk_et_al_2021	10	260	20.1538	174	2	6	19	5	1	2	0	0	25	24	2	2	rORF1_1;ORFL4C_1;ORFL3C_1;ORF_3125;ORFL2C_1	NA	rORF1_1;ORFL3C_1;ORFL2C_1;ORFL4C_1	5	NA	4
UL99-S2	S	S	UL99	144501-145634	no_intron	Kakuk_et_al_2021	7	33	2.53846	22	3	0	1	0	0	1	0	1	3	2	0	0	ORF_565;ORF_562;ORFL229W.iORF4;ORFL229W.iORF2;ORF_564;ORF_568;ORF_561;ORFL231W;ORF_560;ORFL230W_(UL99);ORF_566;ORF_563;ORFL229W.iORF3	UL99	ORFL229W.iORF4;ORFL229W.iORF3;ORFL230W_(UL99);ORFL231W;ORFL229W.iORF2	13	1	5
TRL3	canonic	canonic	RL3	3237-3840	no_intron	Kakuk_et_al_2021	2	4	0.307692	0	2	0	0	0	0	0	0	2	0	0	0	0	rORF3_1;ORF_3139;ORF_3138;rORF2_1;ORF_3122;ORF_3142;ORF_3141;ORF_3143;ORF_3103;ORF_3101	NA	rORF2_1;rORF3_1	10	NA	2
TRL3-L	L	L	RL3	3237-3871	no_intron	Kakuk_et_al_2021	2	4	0.307692	0	2	0	2	0	0	0	0	0	0	0	0	0	ORF_3122;rORF2_1;ORF_3138;ORF_3143;ORF_3139;rORF3_1;ORF_3103;ORF_3101;ORF_3121;ORF_3141;ORF_3142	NA	rORF2_1;rORF3_1	11	NA	2
TRL4.5	embedded	embedded	RL4	3237-4066	no_intron	Kakuk_et_al_2021	2	3	0.230769	0	0	0	2	0	0	0	0	0	0	1	0	0	rORF3_1;ORF_3101;ORF_3120;ORF_3139;ORF_3138;ORF_3141;ORF_3122;ORFL5C_1;ORF_3137;ORF_3103;ORF_3121;rORF2_1;ORF_3143;ORF_3142	NA	rORF2_1;ORFL5C_1;rORF3_1	14	NA	3
TRL4	canonic	canonic	RL4	2209-4690	no_intron	Literature	10	8421	647.769	2805	4678	0	606	25	30	39	39	66	75	58	0	0	rORF5_1;ORF_3141;ORFL5C_1;ORFL7C.iORF1_1;ORFL8C_1;ORFL2C_1;ORF_3122;ORF_3100;rORF3_1;ORF_3143;ORF_3101;rORF1_1;ORF_3105;ORFL6C_1;ORF_3106;ORF_3139;ORF_3125;ORF_3137;ORF_3144;ORF_3103;ORFL7C_1;rORF2_1;ORF_3142;ORF_3108;ORF_3118;ORF_3107;ORF_3109;ORF_3135;ORF_3121;ORF_3117;ORF_3104;ORF_3138;ORFL3C_1;ORF_3099;ORF_3120;ORF_3123;ORFL4C_1	TRL5;TRL4	ORFL8C_1;rORF3_1;ORFL5C_1;rORF5_1;ORFL4C_1;ORFL3C_1;ORFL7C_1;rORF1_1;ORFL6C_1;ORFL2C_1;ORFL7C.iORF1_1;rORF2_1	37	2	12
IRL7.5	embedded	embedded	RL7	186035-186416	no_intron	Kakuk_et_al_2021	1	11	0.846154	11	0	0	0	0	0	0	0	0	0	0	0	0	ORF_3265;ORF_3379;ORF_3347;ORF_3256;ORF_3329;ORF_3328;ORF_3299;ORF_3306;ORF_3336;ORF_3266;ORF_3305;ORF_3307;ORF_3334;ORF_3308;ORF_3304;ORF_3367;ORF_3257;ORF_3315;ORF_3285;ORF_3264;ORF_3335	NA	NA	21	NA	0
TRL4.5-L2	embedded	embedded,L	RL4	3237-4260	no_intron	Literature	1	73	5.61538	0	0	0	73	0	0	0	0	0	0	0	0	0	ORF_3103;rORF2_1;ORF_3137;ORF_3122;ORF_3120;rORF3_1;ORF_3101;ORFL6C_1;ORF_3121;ORF_3139;ORFL5C_1;ORF_3143;ORF_3138;ORF_3142;ORF_3141	TRL4	ORFL5C_1;rORF2_1;ORFL6C_1;rORF3_1	15	1	4
TRL7.5	embedded	embedded	RL7	6468-6849	no_intron	Kakuk_et_al_2021	1	11	0.846154	11	0	0	0	0	0	0	0	0	0	0	0	0	ORF_3061;ORF_3007;ORF_3009;ORF_3010;ORF_3038;ORF_2919;ORF_3060;ORF_2965;ORF_3017;ORF_3031;ORF_2920;ORF_3066;ORF_2928;ORF_2964;ORF_3008;ORF_2985;ORF_3047;ORF_2927;ORF_2963;ORF_2999;ORF_3037;ORF_3068;ORF_3067;ORF_2929;ORF_3036;ORF_2945	NA	NA	26	NA	0
TRL8.5-RL7	embedded	embedded,PC	RL8	6468-7321	no_intron	Kakuk_et_al_2021	1	4	0.307692	4	0	0	0	0	0	0	0	0	0	0	0	0	ORF_3026;ORF_3005;ORF_2927;ORF_3006;ORF_3010;ORF_2926;ORF_2956;ORF_2985;ORF_2919;ORF_2999;ORF_3056;ORF_2932;ORF_3059;ORF_3058;ORF_3027;ORF_3035;ORF_2934;ORF_3031;ORF_2943;ORF_3003;ORF_2962;ORF_2945;ORF_3007;ORF_3065;ORF_3036;ORF_3029;ORF_2957;ORF_2963;ORF_2920;ORFL16C.iORF1_1;ORF_3017;ORF_3061;ORF_2964;rORF14_1;ORF_2984;ORF_3037;ORF_3060;ORF_3068;ORF_2917;ORF_3046;ORF_3047;ORF_2933;ORF_3016;ORF_3…	TRL7	ORFL16C.iORF1_1;rORF12_1;rORF14_1	69	1	3
TRL4.5S1	embedded	embedded,S	RL4	2209-3702	no_intron	Balazs_et_al_2018	8	249	19.1538	207	10	0	19	0	4	0	2	2	2	3	0	0	rORF1_1;ORF_3123;rORF3_1;ORFL2C_1;ORF_3125;ORF_3139;ORF_3107;ORF_3104;ORFL3C_1;ORF_3109;ORF_3143;ORF_3142;ORF_3103;rORF2_1;ORF_3144;ORF_3108;ORFL4C_1;ORF_3141;ORF_3122;ORF_3106;ORF_3105	NA	rORF2_1;ORFL3C_1;ORFL2C_1;ORFL4C_1;rORF3_1;rORF1_1	21	NA	6
TRL4.5S10	embedded	embedded,S	RL4	2209-2934	no_intron	Balazs_et_al_2018	10	195	15	93	10	7	8	1	0	8	6	0	26	28	0	0	ORF_3125;ORFL2C_1;ORFL4C_1;ORFL3C_1;rORF1_1	NA	rORF1_1;ORFL4C_1;ORFL2C_1;ORFL3C_1	5	NA	4
TRL4.5S11	embedded	embedded,S	RL4	2209-2718	no_intron	Balazs_et_al_2018	7	232	17.8462	135	12	0	20	0	2	8	0	0	19	36	0	0	ORFL2C_1;ORF_3125;rORF1_1	NA	ORFL2C_1;rORF1_1	3	NA	2
TRL4.5S12	embedded	embedded,S	RL4	2209-3092	no_intron	Literature	11	755	58.0769	693	12	1	16	4	7	5	2	0	1	9	0	0	ORFL2C_1;ORF_3109;ORFL4C_1;ORF_3144;ORF_3123;ORF_3125;ORFL3C_1;rORF1_1	NA	rORF1_1;ORFL2C_1;ORFL4C_1;ORFL3C_1	8	NA	4
TRL4.5S13	embedded	embedded,S	RL4	2209-3776	no_intron	Balazs_et_al_2018	9	81	6.23077	38	12	0	10	1	0	2	11	1	4	2	0	0	rORF2_1;ORF_3123;ORF_3144;ORF_3105;ORFL4C_1;ORF_3104;ORF_3138;ORF_3139;ORF_3125;rORF3_1;ORFL3C_1;ORF_3141;ORFL2C_1;ORF_3143;ORF_3142;ORF_3103;ORF_3122;ORF_3108;ORF_3107;rORF1_1;ORF_3109;ORF_3106	NA	ORFL3C_1;ORFL4C_1;ORFL2C_1;rORF2_1;rORF1_1;rORF3_1	22	NA	6
TRL4.5S2	embedded	embedded,S	RL4	2209-3615	no_intron	Balazs_et_al_2018	9	82	6.30769	14	30	0	4	5	0	3	3	12	3	8	0	0	ORF_3141;rORF3_1;ORF_3105;ORFL4C_1;ORF_3109;ORF_3142;ORF_3107;rORF2_1;ORF_3125;ORFL3C_1;ORFL2C_1;ORF_3108;ORF_3144;ORF_3104;ORF_3103;rORF1_1;ORF_3143;ORF_3123;ORF_3106	NA	ORFL3C_1;ORFL4C_1;ORFL2C_1;rORF3_1;rORF1_1;rORF2_1	19	NA	6
TRL4.5S3	embedded	embedded,S	RL4	2209-3335	no_intron	Balazs_et_al_2018	10	186	14.3077	84	38	0	10	3	5	11	1	5	9	20	0	0	ORFL3C_1;ORF_3125;ORF_3106;ORF_3107;ORF_3108;ORF_3109;ORFL4C_1;ORF_3123;rORF1_1;ORF_3144;ORFL2C_1	NA	rORF1_1;ORFL4C_1;ORFL3C_1;ORFL2C_1	11	NA	4
TRL4.5S4	embedded	embedded,S	RL4	2209-3286	no_intron	Balazs_et_al_2018	11	148	11.3846	20	56	0	6	4	4	2	12	2	19	21	0	0	ORF_3123;ORF_3108;ORF_3125;ORFL2C_1;ORF_3107;ORF_3144;rORF1_1;ORFL4C_1;ORFL3C_1;ORF_3109	NA	ORFL3C_1;rORF1_1;ORFL4C_1;ORFL2C_1	10	NA	4
TRL4.5S5	embedded	embedded,S	RL4	2209-3258	no_intron	Balazs_et_al_2018	10	67	5.15385	10	30	0	4	1	5	1	1	1	4	10	0	0	ORF_3123;ORFL3C_1;ORF_3109;ORFL4C_1;ORF_3125;ORF_3108;ORFL2C_1;ORF_3107;ORF_3144;rORF1_1	NA	ORFL4C_1;ORFL3C_1;ORFL2C_1;rORF1_1	10	NA	4
TRL4.5S6	embedded	embedded,S	RL4	2209-3802	no_intron	Balazs_et_al_2018	9	85	6.53846	28	30	0	10	1	2	1	0	3	3	7	0	0	rORF2_1;ORF_3141;ORF_3125;rORF3_1;ORF_3139;ORF_3144;ORF_3138;ORF_3122;ORF_3143;ORF_3123;ORF_3105;ORF_3106;ORFL2C_1;ORF_3104;ORFL3C_1;ORFL4C_1;ORF_3142;ORF_3109;ORF_3108;rORF1_1;ORF_3103;ORF_3107	NA	rORF1_1;rORF2_1;ORFL4C_1;ORFL2C_1;ORFL3C_1;rORF3_1	22	NA	6
TRL4.5S7	embedded	embedded,S	RL4	2209-3186	no_intron	Balazs_et_al_2018	10	1692	130.154	1621	26	7	4	1	1	4	1	0	11	16	0	0	ORF_3109;ORFL4C_1;ORF_3123;ORF_3144;ORFL3C_1;ORF_3108;ORFL2C_1;rORF1_1;ORF_3125	NA	ORFL2C_1;ORFL3C_1;ORFL4C_1;rORF1_1	9	NA	4
TRL4.5S8	embedded	embedded,S	RL4	2209-3174	no_intron	Balazs_et_al_2018	7	458	35.2308	412	14	0	12	2	1	0	0	1	16	0	0	0	ORF_3109;rORF1_1;ORFL4C_1;ORFL3C_1;ORF_3123;ORF_3108;ORFL2C_1;ORF_3125;ORF_3144	NA	ORFL2C_1;ORFL4C_1;rORF1_1;ORFL3C_1	9	NA	4
TRL4.5S9	embedded	embedded,S	RL4	2209-2995	no_intron	Balazs_et_al_2018	9	421	32.3846	348	10	22	22	0	5	1	0	4	6	3	0	0	rORF1_1;ORFL3C_1;ORFL4C_1;ORFL2C_1;ORF_3125	NA	ORFL3C_1;ORFL4C_1;rORF1_1;ORFL2C_1	5	NA	4
TRL4S3	S	S	RL4	2209-4260	no_intron	Balazs_et_al_2018	5	3176	244.308	42	16	0	3116	0	0	1	0	1	0	0	0	0	ORFL2C_1;ORF_3125;ORF_3101;ORF_3142;ORF_3139;ORF_3143;ORF_3106;ORF_3123;ORF_3120;ORF_3122;ORF_3109;ORF_3137;ORF_3104;rORF1_1;ORF_3103;ORF_3105;ORF_3144;rORF3_1;ORFL5C_1;ORFL3C_1;ORF_3108;rORF2_1;ORF_3138;ORFL4C_1;ORF_3121;ORF_3107;ORF_3141;ORFL6C_1	TRL4	rORF1_1;ORFL4C_1;rORF3_1;ORFL2C_1;ORFL6C_1;ORFL5C_1;ORFL3C_1;rORF2_1	28	1	8
TRL4S4	S	S	RL4	2209-4002	no_intron	Balazs_et_al_2018	8	36	2.76923	2	16	0	7	0	2	0	5	1	2	1	0	0	ORF_3144;ORF_3109;ORF_3137;rORF3_1;ORF_3106;ORF_3125;ORF_3143;ORF_3101;ORF_3122;ORF_3139;ORF_3120;ORFL2C_1;ORF_3107;ORF_3104;ORFL5C_1;rORF2_1;ORF_3142;ORF_3141;ORF_3108;ORF_3121;ORF_3138;ORF_3103;ORF_3123;rORF1_1;ORFL4C_1;ORFL3C_1;ORF_3105	NA	ORFL5C_1;rORF2_1;rORF1_1;ORFL4C_1;rORF3_1;ORFL2C_1;ORFL3C_1	27	NA	7
TRL5	canonic	canonic	RL5	2209-4757	no_intron	Kakuk_et_al_2021	2	10	0.769231	6	4	0	0	0	0	0	0	0	0	0	0	0	ORF_3143;ORF_3118;ORF_3139;ORF_3101;ORFL5C_1;ORF_3103;ORF_3137;ORFL4C_1;ORF_3106;ORFL7C.iORF1_1;ORF_3125;ORFL8C_1;ORF_3141;ORF_3109;rORF2_1;rORF1_1;ORFL6C_1;ORF_3122;ORFL2C_1;ORF_3142;ORF_3100;rORF3_1;ORF_3107;ORF_3144;ORF_3120;ORF_3104;ORF_3108;ORFL7C_1;ORF_3105;ORF_3135;ORF_3121;rORF5_1;ORF_3117;ORF_3123;ORFL3C_1;ORF_3138;ORF_3099	TRL4;TRNA2.7;TRL5	ORFL4C_1;ORFL8C_1;ORFL6C_1;ORFL2C_1;ORFL7C_1;ORFL7C.iORF1_1;rORF5_1;rORF1_1;rORF3_1;rORF2_1;ORFL3C_1;ORFL5C_1	37	3	12
TRL5-L	L	L	RL5	2209-4890	no_intron	Kakuk_et_al_2021	2	6	0.461538	4	2	0	0	0	0	0	0	0	0	0	0	0	ORF_3122;ORFL5C_1;ORFL7C.iORF1_1;ORF_3139;ORF_3106;ORF_3143;rORF2_1;ORF_3132;ORFL2C_1;ORFL4C_1;ORF_3101;ORF_3109;ORF_3118;ORF_3123;ORF_3125;ORF_3137;ORF_3104;ORF_3138;ORF_3107;rORF1_1;rORF5_1;ORFL6C_1;ORF_3141;ORF_3099;ORF_3105;ORFL7C_1;ORF_3120;ORF_3100;ORFL3C_1;ORF_3103;ORF_3142;ORF_3121;ORFL8C_1;ORF_3135;ORF_3117;ORF_3108;ORFL9C_1;ORF_3144;rORF6_1;rORF3_1	TRNA2.7;TRL4;TRL5	ORFL7C_1;ORFL4C_1;ORFL7C.iORF1_1;ORFL8C_1;rORF1_1;rORF2_1;ORFL2C_1;rORF3_1;ORFL3C_1;ORFL9C_1;ORFL5C_1;rORF6_1;rORF5_1;ORFL6C_1	40	3	14
TRL5-PC1	PC	PC	RL5	3460-4690	no_intron	Kakuk_et_al_2021	9	262	20.1538	2	134	0	0	15	2	7	16	19	32	35	0	0	ORF_3122;ORF_3137;ORF_3101;rORF3_1;ORF_3117;rORF5_1;ORFL7C_1;ORF_3121;ORF_3135;ORFL7C.iORF1_1;ORF_3139;ORF_3138;ORF_3099;ORFL6C_1;ORF_3118;ORF_3141;ORFL5C_1;ORFL8C_1;ORF_3100;ORF_3120	TRL4;TRL5	ORFL7C.iORF1_1;ORFL7C_1;ORFL6C_1;ORFL8C_1;ORFL5C_1;rORF3_1;rORF5_1	20	2	7
TRL5-PC2	PC	PC	RL5	3237-4690	no_intron	Kakuk_et_al_2021	9	675	51.9231	0	356	0	30	15	12	25	44	41	88	64	0	0	ORFL7C_1;rORF3_1;rORF5_1;ORF_3099;ORF_3122;ORF_3137;ORF_3101;ORF_3121;ORF_3139;ORFL6C_1;rORF2_1;ORF_3143;ORF_3103;ORF_3142;ORF_3141;ORFL5C_1;ORF_3100;ORF_3138;ORF_3117;ORFL7C.iORF1_1;ORF_3120;ORF_3118;ORF_3135;ORFL8C_1	TRL4;TRL5	ORFL7C.iORF1_1;ORFL7C_1;ORFL8C_1;rORF2_1;rORF3_1;ORFL5C_1;rORF5_1;ORFL6C_1	24	2	8
TRL5A	canonic	canonic	RL5A	2209-5540	no_intron	Literature	1	2	0.153846	0	2	0	0	0	0	0	0	0	0	0	0	0	ORF_3138;ORF_3122;ORF_3118;ORF_3135;ORF_3130;ORFL7C.iORF1_1;ORFL2C_1;ORF_3106;rORF2_1;ORF_3132;ORFL10C_1;ORF_3125;rORF8_1;ORF_3143;ORFL12C_1;ORF_3114;ORF_3137;rORF6_1;ORF_3144;ORFL5C_1;ORF_3100;ORF_3095;ORF_3099;ORF_3128;ORF_3091;ORF_3131;ORF_3142;ORFL4C_1;ORF_3108;ORF_3116;ORF_3090;ORFL9C_1;ORF_3101;ORF_3094;ORF_3107;ORF_3141;ORFL11C_1;ORF_3109;ORF_3126;ORF_3139;ORF_3103;ORF_3117;ORFL7C_1;ORF_31…	TRL5;TRL5A;TRNA2.7;TRL4	ORFL12C_1;ORFL8C_1;ORFL2C_1;ORFL5C_1;ORFL11C_1;rORF2_1;rORF3_1;rORF5_1;rORF6_1;ORFL9C_1;ORFL10C_1;ORFL7C.iORF1_1;rORF1_1;rORF8_1;ORFL6C_1;ORFL3C_1;ORFL7C_1;ORFL4C_1	58	4	18
TRL7	canonic	canonic	RL7	6364-7393	no_intron	Literature	11	35813	2754.85	26355	1880	52	3044	259	212	348	458	582	1338	1285	0	0	ORF_3037;ORF_2982;ORF_3007;ORF_3069;ORF_2916;ORF_2963;ORF_3059;ORF_2917;ORF_2945;ORF_3035;ORF_2919;ORF_3058;ORF_3027;ORF_2966;ORF_3029;ORF_3009;ORF_3016;ORF_2957;ORF_3003;ORF_2996;ORF_2995;ORF_3026;ORF_2941;ORF_2967;ORF_3017;ORF_3036;ORF_2964;ORF_3065;ORF_2958;ORF_3030;ORF_2944;ORF_3015;ORF_3045;ORF_2932;ORF_2962;ORF_2920;ORF_3055;ORF_3066;ORF_3060;ORF_3047;ORF_2983;ORFL16C.iORF1_1;ORF_3031;ORF_2…	TRL8;TRL7A;TRL7	ORFL16C_1;rORF14_1;ORFL15C_1;ORFL16C.iORF1_1;rORF12_1	84	3	5
TRL7-AT2	AT	AT	RL7	6468-7393	no_intron	Balazs_et_al_2018	6	136	10.4615	108	10	0	9	0	0	0	0	2	2	5	0	0	ORF_2956;ORF_2927;ORF_2919;ORF_2929;ORF_2941;ORF_2984;ORF_3037;ORF_2999;ORF_3007;ORF_3035;ORF_3010;ORF_3027;ORF_3003;ORF_2920;ORF_3065;ORF_2955;ORF_2917;ORF_2964;ORF_2945;ORF_3058;ORF_3026;ORF_3056;ORF_3060;ORF_2916;ORF_3047;ORF_3016;ORF_2954;ORF_3017;ORF_3009;ORF_2982;ORF_2957;ORF_3059;ORF_2985;ORF_2943;ORF_3068;ORF_3031;ORF_2933;ORF_2965;ORF_3046;ORF_2928;ORF_2926;ORF_3036;ORF_2934;rORF14_1;ORF…	TRL8;TRL7	ORFL16C_1;rORF12_1;rORF14_1;ORFL16C.iORF1_1	75	2	4
TRL7-RL7A	canonic	canonic	RL7	6364-7122	no_intron	Kakuk_et_al_2021	5	2798	215.231	2771	0	0	9	0	0	4	0	0	4	10	0	0	ORF_3047;ORF_2957;ORF_2966;ORF_3057;ORF_3017;ORF_3007;ORF_2967;ORF_3058;ORF_3069;ORF_2920;ORF_3070;ORF_2919;ORF_2916;ORF_3036;ORF_3038;ORF_3004;ORF_3037;ORF_3059;ORF_3029;ORF_3061;ORF_2985;ORF_3060;ORF_3065;ORF_2956;ORF_2917;ORF_3030;ORF_2962;ORF_2943;ORF_2955;ORF_3046;ORF_2945;ORF_3016;ORF_2958;ORF_3010;ORF_3028;ORF_2963;ORF_2933;ORF_2921;ORF_2927;ORF_2926;ORF_2944;ORF_2965;ORF_2964;ORF_3009;ORF…	TRL7A;TRL7	ORFL15C_1;rORF12_1	63	2	2
TRL7-RL7A-L1	L	L	RL7	6364-7172	no_intron	Kakuk_et_al_2021	10	324	24.9231	260	8	0	25	5	1	4	2	6	6	7	0	0	ORF_2957;ORF_3058;ORF_2916;ORF_3057;ORF_2967;ORF_3036;ORF_3059;ORF_3007;ORF_3035;ORF_2934;ORF_2963;ORF_3029;ORF_3009;ORF_2919;ORF_3069;ORF_3037;ORF_2920;ORF_2966;ORF_2944;ORF_3047;ORF_3065;ORF_2945;ORF_2958;ORF_2943;ORF_2932;ORF_3070;ORF_3046;ORF_2965;ORF_3039;ORF_3017;ORF_3061;ORF_2964;ORF_3031;ORF_3010;ORF_2954;ORF_3030;ORF_3005;ORF_2962;ORF_2956;ORF_2933;ORF_3066;ORF_3015;ORF_3060;ORF_3016;ORF…	TRL7A;TRL7	ORFL15C_1;rORF12_1	67	2	2
IRL13.5-L4	S	S	RL13	181167-181824	no_intron	Kakuk_et_al_2021	3	229	17.6154	224	0	0	2	0	3	0	0	0	0	0	0	0	ORF_3462;ORF_3463;ORF_3459;ORF_3457;ORF_3473;ORF_3458;ORF_3449;ORF_3450;ORF_3472;ORF_3474;ORF_3460;ORF_3461;ORF_3471;ORFL24W_(RL13)_2	IRL14	ORFL24W_(RL13)_2	14	1	1
TRL2-S	S	S	RL2	2209-2592	no_intron	Kakuk_et_al_2021	7	269	20.6923	219	4	23	4	2	0	0	0	0	4	13	0	0	ORF_3125;ORFL2C_1;rORF1_1	NA	ORFL2C_1;rORF1_1	3	NA	2
IRL8.5-RL7	embedded	embedded,PC	RL8	185563-186416	no_intron	Kakuk_et_al_2021	1	4	0.307692	4	0	0	0	0	0	0	0	0	0	0	0	0	ORF_3299;ORF_3294;ORF_3305;ORF_3297;ORF_3303;ORF_3329;ORF_3266;ORF_3334;ORF_3327;ORF_3379;ORF_3296;ORF_3283;ORF_3365;ORF_3269;ORF_3285;ORF_3306;ORF_3308;ORF_3377;ORF_3271;ORF_3345;ORF_3347;ORF_3328;ORF_3367;ORF_3378;ORF_3323;ORF_3298;ORF_3256;ORF_3257;ORF_3376;ORF_3314;ORFL16C.iORF1_2;ORF_3361;ORF_3264;ORF_3325;ORF_3270;ORF_3333;ORF_3253;ORF_3336;ORF_3364;ORF_3363;ORF_3304;ORF_3284;ORF_3313;ORF_3…	IRL7	ORFL16C.iORF1_2;rORF14_2;rORF12_2	57	1	3
UL13-S	S	S	UL13	19264-20796	no_intron	Kakuk_et_al_2021	3	18	1.38462	7	7	0	0	0	0	0	0	0	4	0	0	0	ORF_1918;ORF_1917;ORF_1919;ORF_1912;ORF_1913;ORF_1910;ORFL46W.iORF2;ORF_1909;ORFL46W.iORF1_(UL13);ORF_1908;ORF_1914;ORF_1920;ORF_1921;ORF_1907;ORF_1916;ORF_1915	UL13	ORFL46W.iORF1_(UL13);ORFL46W.iORF2	16	1	2
TRL7-S2	L	L	RL7	6468-7122	no_intron	Kakuk_et_al_2021	1	12	0.923077	12	0	0	0	0	0	0	0	0	0	0	0	0	ORF_2963;ORF_3030;ORF_3007;ORF_2999;ORF_3010;ORF_3009;ORF_2928;ORF_2933;ORF_3038;ORF_3057;ORF_2965;ORF_2934;ORF_3035;ORF_3066;ORF_3029;ORF_2954;ORF_3006;ORF_2916;ORF_2944;rORF12_1;ORF_2927;ORF_2920;ORF_3046;ORF_3037;ORF_3028;ORF_3058;ORF_2926;ORF_2943;ORF_3005;ORF_2962;ORF_3017;ORF_2984;ORF_3068;ORF_3061;ORF_3016;ORF_3059;ORF_2957;ORF_3008;ORF_2955;ORF_3065;ORF_2919;ORF_2985;ORF_2945;ORF_2964;ORF…	TRL7	rORF12_1	54	1	1
UL105.5	embedded	embedded	UL105	153021-155477	no_intron	Kakuk_et_al_2021	1	4	0.307692	0	4	0	0	0	0	0	0	0	0	0	0	0	ORF_2841;ORF_2832;ORF_2828;ORF_2842;ORF_2834;ORF_2845;ORF_2837;ORF_2847;ORF_2840;ORF_2836;ORF_2823;ORF_2835;ORFL243W.iORF1;ORF_2830;ORF_2826;ORF_2843;ORF_2831;ORF_2829;ORF_2838;ORF_2827;ORF_2844;ORF_2824;ORF_2825;ORF_2846;ORF_2839	NA	ORFL243W.iORF1	25	NA	1
TRL7A	canonic	canonic	RL7A	6364-6849	no_intron	Kakuk_et_al_2021	9	2889	222.231	2853	2	3	10	3	0	9	0	4	2	3	0	0	ORF_2920;ORF_2945;ORF_2919;ORF_3047;ORF_3031;ORF_2963;ORF_3010;ORF_3068;ORF_2958;ORF_2929;ORF_3017;ORF_2999;ORF_3067;ORFL15C_1;ORF_2921;ORF_2964;ORF_2966;ORF_3039;ORF_2985;ORF_3036;ORF_3008;ORF_3040;ORF_3066;ORF_3069;ORF_2928;ORF_2965;ORF_3009;ORF_3060;ORF_3061;ORF_3070;ORF_3037;ORF_2927;ORF_2967;ORF_3038;ORF_3007	TRL7A	ORFL15C_1	35	1	1
TRL7S1	S	S	RL7	6364-7321	no_intron	Literature	7	560	43.0769	419	4	0	130	0	1	0	2	0	0	2	0	0	ORF_3058;ORF_2916;ORF_2963;ORF_3015;ORF_2932;ORFL16C.iORF1_1;ORF_3069;ORF_3030;ORF_3009;ORF_2996;ORF_3060;ORF_3003;ORF_2957;ORF_3035;ORF_3037;ORF_2984;ORF_3057;ORF_2920;ORF_3007;ORF_2943;ORF_3065;ORF_2919;ORF_3047;ORF_3059;ORF_3026;ORF_3016;ORF_2997;ORF_3029;ORF_2967;ORF_2983;ORF_3066;ORF_2944;ORF_2985;ORF_2917;ORF_2934;ORF_2962;ORF_3046;ORF_2956;ORF_2966;ORF_2942;ORF_3010;ORF_3055;ORF_3027;ORF_3…	TRL7;TRL7A	rORF14_1;rORF12_1;ORFL15C_1;ORFL16C.iORF1_1	78	2	4
TRL7S2	S	S	RL7	6364-7231	no_intron	Literature	8	298	22.9231	242	8	2	26	1	0	0	2	0	10	7	0	0	ORF_3055;ORF_3009;ORF_3030;ORF_2957;ORF_2966;ORF_2916;ORF_3036;ORF_3059;ORF_2919;ORF_3069;ORF_3058;ORF_3015;ORF_2963;ORF_2920;ORF_3007;ORF_3057;ORF_2984;ORF_3065;ORF_2997;ORF_3029;ORF_2932;ORF_2965;ORFL16C.iORF1_1;ORF_3037;ORF_3047;ORF_3016;ORF_2921;ORF_3017;ORF_2934;ORF_3026;ORF_3039;ORF_2943;ORF_2967;ORF_2958;ORF_2954;ORF_2933;ORF_2945;ORF_3061;ORF_2962;ORF_2929;ORF_2926;ORF_3060;ORF_2985;ORF_3…	TRL7;TRL7A	ORFL16C.iORF1_1;rORF12_1;ORFL15C_1	73	2	3
TRL8-RL7-RL7A	canonic	canonic	RL8	6364-7690	no_intron	Kakuk_et_al_2021	5	20	1.53846	14	2	0	0	0	0	1	0	0	1	0	0	2	ORF_3030;ORF_2962;ORF_3027;ORF_3003;ORF_2932;ORF_2950;ORF_3007;ORF_3034;ORF_2984;ORF_3069;ORF_3064;ORF_2925;ORF_3037;ORF_3047;ORF_2967;ORF_2944;ORF_2948;ORF_2981;ORF_2995;ORF_2916;ORF_2996;ORF_3013;ORF_2957;ORF_3057;ORF_2963;ORF_3035;ORF_3029;ORF_2914;ORF_3061;ORF_3009;ORF_2983;ORF_2945;ORF_3059;ORF_2920;ORF_2941;ORF_2911;ORF_2997;ORF_3060;ORF_3065;ORF_2934;ORF_3016;ORF_2917;ORF_2982;ORF_2912;ORF…	TRL7;TRL8;TRNA1.2;TRL7A	rORF12_1;ORFL16C.iORF1_1;rORF15_1;rORF14_1;ORFL16C_1;ORFL15C_1	112	4	6
UL13.6	embedded	embedded	UL13	19446-20796	no_intron	Kakuk_et_al_2021	3	7	0.538462	2	4	0	0	0	0	0	0	0	1	0	0	0	ORF_1912;ORFL46W.iORF2;ORF_1910;ORF_1917;ORF_1919;ORF_1915;ORF_1918;ORF_1914;ORF_1907;ORF_1916;ORF_1908;ORF_1909;ORF_1913;ORF_1920;ORF_1921	NA	ORFL46W.iORF2	15	NA	1
TRL8A-RL8-RL7-RL7A	canonic	canonic	RL8A	6364-7833	no_intron	Kakuk_et_al_2021	2	36	2.76923	34	2	0	0	0	0	0	0	0	0	0	0	0	ORF_2926;ORF_2983;ORF_3060;ORF_3017;ORF_3009;ORF_3013;ORF_3033;ORF_2932;ORF_2954;ORF_2982;ORF_2957;ORF_3061;ORF_2967;ORF_3034;ORF_2966;ORF_2984;ORF_3030;ORF_2921;ORF_2994;ORF_3014;ORF_2916;ORF_3019;ORF_3039;ORF_2965;ORF_3002;ORF_2929;ORF_2947;ORF_3040;ORF_2911;ORF_2997;ORF_2996;ORF_3065;ORF_2975;ORF_2999;ORF_3015;ORFL16C.iORF1_1;rORF15_1;ORF_2944;ORF_2910;ORF_3051;ORF_2952;ORF_2961;ORF_3026;ORFL1…	TRL8;TRL8A;TRL7;TRNA1.2;TRL7A	ORFL27C.iORF1_(RL8A)_1;rORF15_1;rORF12_1;ORFL16C_1;rORF14_1;ORFL27C_1;ORFL15C_1;ORFL16C.iORF1_1	135	5	8
TRL8A-RL8-RL7-RL7A-SP1	SP	SP	RL8A	8640-9174,6364-7808	7809-8639	Kakuk_et_al_2021	2	8	0.615385	2	6	0	0	0	0	0	0	0	0	0	0	0	ORF_3088;ORF_3083;ORF_3081;ORF_3071;ORF_3085;ORF_3084;ORF_3075;ORF_3082;ORF_3086;ORF_3074;ORF_3040;ORF_3063;ORF_2921;ORF_2925;ORF_2983;ORF_3020;ORF_2997;ORF_2948;ORF_2975;ORF_2952;ORF_3027;ORF_3017;ORF_3010;ORF_2947;ORF_3030;ORF_3054;ORFL27C.iORF1_(RL8A)_1;ORF_2911;ORF_2967;ORF_3051;ORFL16C.iORF1_1;ORF_2984;ORF_3012;ORF_2914;ORF_3057;ORF_3047;ORF_2981;ORF_3007;ORF_2992;ORFL15C_1;ORF_2934;ORF_3008…	TRL8;TRNA1.2;TRL7A;TRL8A;TRL7	ORFL27C.iORF1_(RL8A)_1;rORF14_1;ORFL16C_1;rORF12_1;ORFL15C_1;ORFL16C.iORF1_1;ORFL27C_1;rORF15_1	145	5	8
TRL8A-RL8-RL7-RL7A-SP2	SP	SP	RL8A	8333-9174,6364-7808	7809-8332	Kakuk_et_al_2021	2	5	0.384615	0	4	0	0	0	0	0	0	0	1	0	0	0	ORF_3088;ORF_3077;ORF_3081;ORF_3080;ORF_3073;ORF_3083;ORF_3085;ORF_3074;ORF_3075;ORF_3078;ORF_3076;ORF_3071;ORF_3087;ORF_3086;ORF_3072;ORF_3082;ORF_3084;ORF_3010;ORF_2947;ORF_3030;ORF_3017;ORFL16C.iORF1_1;ORF_2984;ORF_2967;ORF_3051;ORF_3057;ORF_3047;ORF_2981;ORF_3007;ORF_2992;ORFL27C.iORF1_(RL8A)_1;ORF_2911;ORF_3008;ORF_3061;ORF_2995;ORFL16C_1;ORF_3005;ORF_2914;ORF_2962;ORF_2924;rORF15_1;ORF_3021…	TRL8;TRNA1.2;TRL7A;TRL8A;TRL7	ORFL15C_1;rORF14_1;ORFL16C_1;rORF15_1;ORFL16C.iORF1_1;rORF12_1;ORFL27C.iORF1_(RL8A)_1;ORFL27C_1	152	5	8
TRL8A-RL8-RL7-RL7A-SP3	SP	SP	RL8A	9147-9319,6364-7808	7809-9146	Kakuk_et_al_2021	2	12	0.923077	6	6	0	0	0	0	0	0	0	0	0	0	0	ORF_3062;ORF_3041;ORF_3052;ORF_3026;ORF_3004;ORF_2929;ORF_2921;ORF_2933;ORF_3013;ORFL27C.iORF1_(RL8A)_1;ORF_2911;ORF_2983;ORF_3044;ORF_3063;ORF_3025;ORF_2912;ORF_2914;ORF_3057;ORF_2997;ORF_3064;ORF_3040;ORF_3039;ORF_3050;ORF_2934;ORF_3008;ORF_2952;ORF_3033;ORF_2948;ORF_3069;ORF_3049;ORF_2962;ORF_2924;ORF_2925;ORF_3019;ORF_3020;ORF_3038;ORF_2916;ORF_2956;ORF_2982;ORF_3027;ORF_3029;ORF_2975;ORF_292…	TRL8;TRNA1.2;TRL7A;TRL8A;TRL7	ORFL27C.iORF1_(RL8A)_1;ORFL16C_1;ORFL15C_1;rORF14_1;ORFL27C_1;rORF12_1;ORFL16C.iORF1_1;rORF15_1	137	5	8
TRL8A-RL8-RL7-RL7A-SP4	SP	SP	RL8A	12636-12819,6364-7808	7809-12635	Kakuk_et_al_2021	3	5	0.384615	2	2	0	0	0	0	0	0	0	0	1	0	0	ORF_3011;ORF_2988;ORF_3001;ORF_2987;ORF_2991;ORF_3018;ORFL29C;ORF_3032;ORF_2973;ORF_2976;ORF_2968;ORF_2970;ORF_2989;ORF_2990;ORF_2974;ORFL27C.iORF1_(RL8A)_1;ORF_2911;ORF_2983;ORF_3044;ORF_3026;ORF_2920;ORF_2928;ORF_2914;ORF_3057;ORF_2997;ORF_3064;ORF_3036;ORF_2946;ORF_2934;ORF_3008;ORF_2952;ORF_3033;ORF_3004;ORF_2985;ORF_2953;ORF_2962;ORF_2924;ORF_2925;ORF_3019;ORF_3052;ORF_2932;ORF_2994;ORF_2956…	TRL8;TRNA1.2;TRL8A;TRL7;TRL7A	ORFL29C;rORF15_1;ORFL16C.iORF1_1;rORF14_1;ORFL16C_1;ORFL15C_1;ORFL27C.iORF1_(RL8A)_1;rORF12_1;ORFL27C_1	150	5	9
TRL8A-RL8-RL7-RL7A-SP5	SP	SP	RL8A	12636-13003,6364-7808	7809-12635	Kakuk_et_al_2021	3	6	0.461538	2	3	0	0	0	0	0	0	1	0	0	0	0	ORF_2976;ORF_2978;ORFL31C.iORF1;ORF_2987;ORF_2989;ORF_3000;ORF_2968;ORF_2988;ORF_2990;ORF_3001;ORF_3032;ORF_2970;ORF_2986;ORF_2979;ORF_3011;ORF_2973;ORFL29C;ORF_2974;ORF_2972;ORF_2991;ORF_3018;ORF_3017;ORFL16C.iORF1_1;ORF_2947;ORF_2967;ORF_2914;ORF_2962;ORF_3047;rORF15_1;ORF_3007;ORF_3014;ORFL27C.iORF1_(RL8A)_1;ORF_2934;ORF_2956;ORF_3061;ORF_2966;ORFL16C_1;ORF_2960;ORF_2951;ORF_2954;ORF_3055;ORF_…	TRL7A;TRL8A;TRL7;TRNA1.2;TRL8	ORFL31C.iORF1;ORFL29C;rORF14_1;ORFL27C.iORF1_(RL8A)_1;rORF12_1;rORF15_1;ORFL16C.iORF1_1;ORFL27C_1;ORFL16C_1;ORFL15C_1	156	5	10
TRL8A-RL8-RL7-RL7A-SP6	SP	SP	RL8A	12636-13271,6364-7808	7809-12635	Kakuk_et_al_2021	2	4	0.307692	3	1	0	0	0	0	0	0	0	0	0	0	0	ORF_2979;ORF_2989;ORFL31C.iORF1;ORF_2978;ORF_2988;ORF_2986;ORF_3018;ORF_2976;ORFL29C;ORFL31C_(UL2);rORF25;ORF_3032;ORF_2972;ORF_2987;ORF_2990;ORF_3011;ORF_2973;ORF_3000;ORF_2968;ORF_2977;ORF_2974;ORF_2970;ORF_2991;ORF_3001;ORF_3036;ORFL27C.iORF1_(RL8A)_1;ORF_2920;ORF_2983;ORF_2914;ORF_3026;ORF_2997;ORF_2985;ORF_3052;ORF_2932;ORF_2934;ORF_2956;ORF_2952;ORF_3027;ORF_3004;ORF_2929;ORF_3006;ORF_2962;…	TRL8A;TRL7A;TRL7;TRL8;TRNA1.2;UL2	ORFL31C_(UL2);ORFL29C;ORFL31C.iORF1;rORF25;ORFL15C_1;ORFL16C_1;ORFL27C_1;ORFL27C.iORF1_(RL8A)_1;rORF14_1;ORFL16C.iORF1_1;rORF12_1;rORF15_1	159	6	12
TRL8A-RL8-RL7-RL7A-SP7	SP	SP	RL8A	75708-75806,6364-7808	7809-75707	Kakuk_et_al_2021	3	8	0.615385	0	6	0	0	0	0	0	0	1	1	0	0	0	ORF_2939;ORF_2959;ORF_3063;ORF_2921;ORF_2933;ORF_3040;ORF_3039;ORF_3025;ORF_3064;ORF_2983;ORF_3044;ORFL27C.iORF1_(RL8A)_1;ORF_2948;ORF_3069;ORF_2914;ORF_3033;ORF_2997;ORF_2925;ORF_3019;ORF_3020;ORF_3038;ORF_2934;ORF_2956;ORF_2952;ORF_3027;ORF_3029;ORF_2975;ORF_2926;ORF_2962;ORF_3017;ORF_3010;ORF_2947;ORF_3030;ORF_3054;ORF_3053;ORF_2911;ORF_2967;ORF_3051;ORFL16C.iORF1_1;ORF_2984;ORF_3012;ORF_3028;…	TRL7A;TRL7;TRL8A;TRL8;TRNA1.2	ORFL15C_1;ORFL16C_1;rORF14_1;ORFL27C_1;ORFL27C.iORF1_(RL8A)_1;rORF12_1;rORF15_1;ORFL16C.iORF1_1	137	5	8
TRL9A-RL8A-RL8-RL7-RL7A	PC	PC	RL9A	6364-8179	no_intron	Kakuk_et_al_2021	4	25	1.92308	13	10	0	0	0	0	0	1	0	1	0	0	0	ORF_2933;ORF_3019;ORF_2975;ORF_2961;ORF_3039;ORF_3006;ORF_3056;ORFL16C.iORF1_1;ORF_3042;ORF_2951;ORF_3026;ORF_3059;ORF_3066;ORF_2932;ORF_2994;ORFL16C_1;ORF_3012;ORF_3053;ORF_2911;ORF_3036;ORF_2967;ORF_3037;ORF_2922;ORF_3007;ORF_2963;ORF_2981;ORF_2927;ORF_2984;ORF_2928;ORF_2946;ORF_3051;ORF_3064;ORF_3040;ORF_3052;ORF_2942;ORF_2953;ORF_2945;ORF_3023;ORF_2950;ORF_2997;ORF_2962;ORF_2937;ORF_2999;ORF_…	TRL7;TRL8;TRL8A;TRNA1.2;TRL7A;TRL9A	ORFL27C.iORF1_(RL8A)_1;ORFL15C_1;rORF12_1;ORFL16C.iORF1_1;rORF14_1;ORFL27C_1;ORFL16C_1;rORF15_1	142	6	8
TRL9A-RL8A-RL8-RL7-RL7A-S	canonic	canonic	RL9A	6364-8036	no_intron	Literature	6	19	1.46154	8	4	0	4	0	1	0	1	0	0	1	0	0	ORF_3033;ORF_3039;ORF_2962;ORF_2932;ORF_2957;ORF_2994;ORF_3002;ORF_2967;ORF_3019;ORFL16C_1;ORF_3009;ORF_2916;ORF_3006;ORF_3030;ORF_3066;ORF_3064;ORF_3056;ORF_2943;rORF15_1;ORF_2948;ORF_3007;ORF_3044;ORF_3012;ORF_3059;ORF_2999;ORF_3042;ORF_2929;ORF_2975;ORF_2953;ORF_2942;ORF_2922;ORF_3047;ORF_2963;ORF_2911;ORF_2997;ORF_2928;ORF_2946;ORF_2933;ORF_3036;ORF_3058;ORF_3024;ORF_3034;ORF_2965;ORF_3037;OR…	TRL8A;TRL7A;TRL8;TRL7;TRNA1.2;TRL9A	ORFL27C_1;ORFL27C.iORF1_(RL8A)_1;ORFL16C_1;ORFL15C_1;rORF12_1;rORF14_1;rORF15_1;ORFL16C.iORF1_1	139	6	8
TRL9A-RL8A-RL8-RL7-RL7A-S2	canonic	canonic	RL9A	6364-8005	no_intron	Literature	2	10	0.769231	6	4	0	0	0	0	0	0	0	0	0	0	0	ORF_3022;ORF_2916;ORF_3009;ORF_2983;ORF_3033;ORF_3015;ORF_3036;ORF_2953;ORF_3019;ORF_2963;ORF_2926;ORF_3034;ORF_2928;ORF_2997;ORF_3013;ORF_3065;ORF_3030;ORF_2932;ORF_2933;ORF_3058;ORF_3023;ORF_3079;ORF_2957;ORF_3042;ORFL16C.iORF1_1;ORF_2982;ORF_3045;ORF_2911;ORF_2985;ORF_2966;ORF_3066;ORF_2943;ORF_3006;ORF_3002;ORF_3021;ORF_2948;ORF_3012;ORF_2907;ORF_3064;ORF_3010;ORF_3026;ORF_3035;ORF_2925;ORF_2…	TRL7A;TRL8A;TRL9A;TRL7;TRNA1.2;TRL8	ORFL16C.iORF1_1;ORFL15C_1;rORF15_1;ORFL27C_1;rORF14_1;ORFL27C.iORF1_(RL8A)_1;rORF12_1;ORFL16C_1	139	6	8
TRS2	canonic	canonic,NC	RS2	231927-232814	no_intron	Balazs_et_al_2018	6	50	3.84615	14	6	0	0	0	0	6	3	0	15	6	0	0	ORF_2904;ORF_2902;ORF_2903;ORF_2901	NA	NA	4	NA	NA
TRS2-L	L	L	RS2	231437-232814	no_intron	Kakuk_et_al_2021	4	17	1.30769	0	8	0	0	0	0	3	3	0	0	3	0	0	ORF_2902;ORF_2901;ORF_2904;ORF_2903;ORF_2905	NA	NA	5	NA	NA
TRS2-L2	L	L	RS2	231371-232814	no_intron	Kakuk_et_al_2021	2	5	0.384615	0	2	0	0	3	0	0	0	0	0	0	0	0	ORF_2904;ORF_2905;ORF_2902;ORF_2903;ORF_2901	RS2	NA	5	1	NA
UL100	canonic	canonic	UL100	145586-146862	no_intron	Balazs_et_al_2018	10	2113	162.538	765	299	0	21	40	67	75	136	191	248	271	0	0	ORF_2888;ORF_2899;ORF_2878;ORF_2880;ORF_2897;ORF_2879;ORF_2886;ORF_2876;ORF_2877;ORF_2898;ORF_2884;ORF_2875;ORF_2889;ORF_2881;ORF_2885;ORF_2873;ORF_2882;ORF_2890;ORF_2874;ORFL232C_(UL100);ORF_2883;ORF_2900;ORF_2887	UL100	ORFL232C_(UL100)	23	1	1
UL100-L	L	L	UL100	145586-147181	no_intron	Kakuk_et_al_2021	2	3	0.230769	1	2	0	0	0	0	0	0	0	0	0	0	0	ORF_2878;ORF_2899;ORF_2886;ORF_2889;ORF_2885;ORF_2897;ORF_2873;ORF_2900;ORF_2884;ORF_2876;ORF_2898;ORF_2887;ORF_2888;ORF_2874;ORF_2877;ORF_2883;ORF_2895;ORF_2872;ORF_2881;ORF_2890;ORF_2882;ORFL232C_(UL100);ORF_2879;ORF_2880;ORF_2875	UL100	ORFL232C_(UL100)	25	1	1
UL102	canonic	canonic	UL102	148406-149092	no_intron	Kakuk_et_al_2021	4	39	3	33	3	0	0	0	0	0	0	1	2	0	0	0	ORFL237C;ORF_2865;rORF157;ORF_2858;rORF158;ORF_2861	NA	rORF158;rORF157;ORFL237C	6	NA	3
UL102-AS1	AS	AS	UL102	148406-149127	no_intron	Kakuk_et_al_2021	4	54	4.15385	42	1	0	0	0	0	0	3	0	0	8	0	0	rORF157;ORF_2858;ORF_2861;ORFL237C;ORF_2865;rORF158	NA	ORFL237C;rORF157;rORF158	6	NA	3
UL102-AS2	AS	AS	UL102	148406-149163	no_intron	Kakuk_et_al_2021	4	80	6.15385	76	1	0	0	0	0	1	0	2	0	0	0	0	ORFL237C;ORF_2861;ORF_2858;rORF158;ORF_2865;rORF157	NA	rORF158;ORFL237C;rORF157	6	NA	3
UL102-AS3	AS	AS	UL102	148406-149223	no_intron	Kakuk_et_al_2021	4	54	4.15385	47	3	0	0	2	0	2	0	0	0	0	0	0	ORFL237C;ORF_2861;ORF_2858;rORF157;rORF158;ORF_2865	NA	ORFL237C;rORF157;rORF158	6	NA	3
UL102-AS4	AS	AS	UL102	148406-149249	no_intron	Kakuk_et_al_2021	8	42	3.23077	15	7	0	1	2	5	0	0	1	8	3	0	0	rORF158;rORF157;ORF_2858;ORF_2861;ORFL237C;ORF_2865	NA	ORFL237C;rORF157;rORF158	6	NA	3
UL102-NC	NC	NC	UL102	148406-148624	no_intron	Kakuk_et_al_2021	2	10	0.769231	9	0	0	0	0	0	0	0	0	1	0	0	0	ORF_2865	NA	NA	1	NA	0
UL102-UL100-CX	CX	CX	UL102	145586-148624	no_intron	Kakuk_et_al_2021	2	6	0.461538	0	5	0	0	0	0	0	1	0	0	0	0	0	ORF_2899;ORF_2878;ORFL233C;ORF_2884;ORFL234C;ORF_2896;ORFL236C;ORF_2888;ORF_2898;ORF_2886;ORF_2879;ORF_2894;ORF_2874;ORF_2895;ORF_2897;ORF_2876;ORF_2893;ORF_2873;ORF_2868;ORF_2877;ORF_2890;ORFL232C_(UL100);ORF_2870;ORF_2881;ORF_2872;ORF_2869;ORF_2880;ORF_2885;ORF_2889;ORF_2887;ORF_2865;ORF_2871;ORF_2883;ORF_2892;ORF_2900;ORF_2882;ORF_2875	UL100	ORFL233C;ORFL234C;ORFL236C;ORFL232C_(UL100)	37	1	4
UL102-UL100-CX2	CX	CX	UL102	145586-148943	no_intron	Kakuk_et_al_2021	2	3	0.230769	0	2	0	1	0	0	0	0	0	0	0	0	0	ORF_2878;ORF_2894;ORFL233C;ORF_2896;ORF_2886;ORF_2893;ORF_2876;ORFL234C;ORF_2881;ORF_2897;ORF_2889;ORF_2874;ORF_2861;ORF_2890;ORF_2879;ORF_2877;ORF_2899;ORF_2870;ORF_2869;ORFL237C;ORF_2885;ORF_2900;ORFL236C;ORF_2898;ORF_2882;ORF_2875;ORF_2887;ORFL232C_(UL100);ORF_2888;ORF_2868;ORF_2872;ORF_2895;ORF_2880;ORF_2892;ORF_2884;ORF_2873;ORF_2883;ORF_2865;ORF_2871	UL100	ORFL236C;ORFL234C;ORFL232C_(UL100);ORFL237C;ORFL233C	39	1	5
UL102-UL100-CX3	CX	CX	UL102	145586-149249	no_intron	Kakuk_et_al_2021	1	3	0.230769	0	3	0	0	0	0	0	0	0	0	0	0	0	ORFL233C;ORF_2896;ORF_2899;ORF_2897;ORF_2894;ORF_2881;ORF_2890;ORF_2886;ORF_2889;ORF_2884;ORF_2869;ORF_2868;ORF_2892;ORF_2877;ORF_2888;ORF_2876;ORF_2878;ORF_2861;rORF157;ORFL234C;rORF158;ORF_2895;ORF_2882;ORF_2874;ORF_2870;ORF_2885;ORF_2865;ORF_2880;ORF_2879;ORF_2873;ORF_2900;ORF_2893;ORF_2858;ORF_2875;ORF_2871;ORFL236C;ORF_2898;ORF_2887;ORFL237C;ORF_2872;ORFL232C_(UL100);ORF_2883	UL100	ORFL232C_(UL100);ORFL236C;ORFL237C;rORF158;ORFL234C;ORFL233C;rORF157	42	1	7
UL102AS	AS	AS	UL102	148406-148943	no_intron	Balazs_et_al_2018	6	98	7.53846	83	4	0	0	0	0	3	0	2	2	4	0	0	ORFL237C;ORF_2865;ORF_2861	NA	ORFL237C	3	NA	1
UL103-UL102-L	PC	L,PC	UL103	148406-151252	no_intron	Kakuk_et_al_2021	4	25	1.92308	0	16	0	1	0	0	0	0	5	0	3	0	0	ORFL237C;ORF_2855;rORF160;ORFL241C_(UL103);ORFL239C;ORF_2854;ORFL240C;ORF_2858;ORF_2856;ORF_2865;ORF_2862;rORF161;rORF158;ORF_2861;ORF_2866;ORF_2857;rORF157;ORF_2867;ORF_2852	UL103	ORFL239C;rORF157;rORF160;ORFL240C;ORFL241C_(UL103);rORF161;rORF158;ORFL237C	19	1	8
UL103-UL102AS	AS	AS,PC	UL103	148406-150579	no_intron	Balazs_et_al_2018	6	89	6.84615	0	38	0	0	5	0	11	5	0	5	25	0	0	ORFL237C;ORF_2852;ORF_2856;ORFL240C;ORF_2855;ORF_2858;ORFL239C;ORF_2862;ORF_2854;rORF160;rORF158;rORF161;ORFL241C_(UL103);rORF157;ORF_2861;ORF_2865;ORF_2857	UL103	rORF160;ORFL240C;rORF157;ORFL239C;rORF158;ORFL237C;ORFL241C_(UL103);rORF161	17	1	8
UL105-L	L	L	UL105	152113-155477	no_intron	Kakuk_et_al_2021	2	6	0.461538	1	5	0	0	0	0	0	0	0	0	0	0	0	ORF_2826;ORF_2841;ORF_2842;ORF_2832;ORF_2851;ORFL243W.iORF1;ORF_2834;ORF_2824;ORF_2835;ORF_2827;ORF_2830;ORF_2823;ORF_2840;ORF_2837;ORF_2845;ORF_2831;ORF_2849;ORF_2829;ORFL243W_(UL105);ORF_2828;ORF_2848;ORF_2847;ORF_2846;ORF_2838;ORF_2836;ORF_2844;ORF_2825;ORF_2839;ORF_2843	UL105	ORFL243W_(UL105);ORFL243W.iORF1	29	1	2
UL132.6-S	embedded	embedded	UL132	177317-177797	no_intron	Kakuk_et_al_2021	4	153	11.7692	144	0	0	0	0	0	2	3	0	0	4	0	0	ORF_1881;ORF_1883;ORF_1884;ORF_1882;ORF_1874;ORF_1877;ORF_1876;ORF_1875;ORF_1880	NA	NA	9	NA	0
UL111-UL106	PC	PC	UL111	160112-160944,155282-155580	155581-160111	Literature	8	125	9.61538	45	10	0	0	4	0	3	14	12	7	30	0	0	ORF_2725;ORF_2726;ORF_2737;rORF167;ORF_2741;ORF_2822;ORF_2734;rORF170;ORF_2821;ORF_2739;ORF_2722;ORF_2747;ORF_2731;ORF_2718;ORF_2820;ORF_2735;ORF_2732;ORFL249C;ORF_2719;ORF_2736;ORF_2729;ORF_2740;ORF_2745;ORF_2744;ORF_2746;ORF_2748;ORF_2730;ORF_2742;ORF_2723;ORF_2743;ORF_2724;ORF_2728;ORF_2749;ORF_2738;ORF_2727;ORF_2733	NA	ORFL249C;rORF170;rORF167	36	NA	3
UL111-UL106-AT	PC	AT,PC	UL111	160112-160944,155259-155580	155581-160111	Literature	5	41	3.15385	19	8	0	0	0	0	2	0	3	9	0	0	0	ORF_2820;ORF_2735;ORF_2732;ORFL249C;ORF_2719;ORF_2736;ORF_2729;ORF_2740;ORF_2745;ORF_2744;ORF_2746;ORF_2748;ORF_2730;ORF_2725;ORF_2726;ORF_2741;ORF_2737;rORF167;ORF_2822;ORF_2734;ORF_2731;rORF170;ORF_2718;ORF_2821;ORF_2739;ORF_2722;ORF_2747;ORF_2727;ORF_2733;ORF_2738;ORF_2742;ORF_2728;ORF_2743;ORF_2723;ORF_2749;ORF_2724	NA	rORF167;ORFL249C;rORF170	36	NA	3
UL111-UL106S2	NC	NC,PC,S	UL111	160112-160572,155259-155580	155581-160111	Kakuk_et_al_2021	4	21	1.61538	7	0	0	0	0	0	0	6	0	5	3	0	0	rORF167;ORF_2732;ORF_2737;ORF_2736;ORF_2739;ORF_2731;ORF_2722;ORF_2740;ORF_2748;ORF_2747;ORFL249C;ORF_2726;ORF_2741;ORF_2735;ORF_2727;ORF_2742;ORF_2733;ORF_2743;ORF_2738;ORF_2723;ORF_2749;ORF_2728;ORF_2724	NA	rORF167;ORFL249C	23	NA	2
UL111-UL106S2-AT	NC	AT,NC,PC,S	UL111	160112-160572,155282-155580	155581-160111	Kakuk_et_al_2021	2	10	0.769231	9	1	0	0	0	0	0	0	0	0	0	0	0	rORF167;ORF_2732;ORF_2737;ORF_2736;ORF_2731;ORF_2722;ORF_2740;ORF_2748;ORF_2739;ORF_2747;ORFL249C;ORF_2726;ORF_2741;ORF_2735;ORF_2727;ORF_2733;ORF_2742;ORF_2723;ORF_2743;ORF_2724;ORF_2728;ORF_2749;ORF_2738	NA	ORFL249C;rORF167	23	NA	2
UL111A-NSP	NSP	NSP	UL111A	160119-160914	no_intron	Balazs_et_al_2018	6	63	4.84615	28	2	0	0	3	0	0	3	0	12	15	0	0	ORF_2751;ORF_2816;ORF_2810;ORF_2779;ORF_2764;ORF_2812;ORF_2762;ORF_2752;ORF_2818;ORF_2819;ORF_2787;ORF_2817;ORF_2780;ORF_2754;ORF_2808;ORF_2815;ORF_2801;ORF_2805;ORFL248W_(UL111A)_2;ORF_2781;ORF_2755;rORF166;rORF168;ORF_2813;ORFL248W.iORF1_4,ORFL248W_(UL111A)_3;ORF_2674;ORF_2809;ORFL248W.iORF1_3;ORF_2750;ORF_2814;ORF_2800;ORFL248W.iORF2;ORFL248W.iORF1_1,ORFL248W_(UL111A)_1;ORF_2802;ORFL248W.iORF1…	UL111A	ORFL248W.iORF1_4,ORFL248W_(UL111A)_3;rORF168;ORFL248W.iORF2;ORFL248W.iORF1_1,ORFL248W_(UL111A)_1;rORF166;ORFL248W_(UL111A)_2;ORFL248W.iORF1_2;rORF169;ORFL248W.iORF1_3	41	1	9
UL111A-SP1	SP	SP	UL111A	160119-160340,160417-160914	160341-160416	Balazs_et_al_2018	8	114	8.76923	89	6	0	3	0	4	0	1	2	5	4	0	0	ORFL248W.iORF1_1,ORFL248W_(UL111A)_1;ORF_2762;ORF_2787;ORF_2780;rORF166;ORF_2753;ORF_2752;ORF_2750;ORF_2763;ORF_2811;ORF_2755;ORF_2805;ORF_2810;ORF_2812;ORF_2816;ORF_2817;ORF_2802;ORFL248W_(UL111A)_2;ORF_2809;ORF_2819;ORFL248W.iORF1_3;ORF_2674;ORF_2754;ORF_2751;ORF_2804;ORF_2801;ORF_2815;ORF_2781;rORF169;ORFL248W.iORF1_2;ORF_2779;ORFL248W.iORF1_4,ORFL248W_(UL111A)_3;rORF168;ORF_2808;ORF_2764;ORF_…	NA	ORFL248W.iORF1_1,ORFL248W_(UL111A)_1;rORF166;ORFL248W.iORF2;rORF168;ORFL248W_(UL111A)_2;rORF169;ORFL248W.iORF1_3;ORFL248W.iORF1_2;ORFL248W.iORF1_4,ORFL248W_(UL111A)_3	39	NA	9
UL111A-SP2	SP	SP	UL111A	160119-160340,160417-160450,160532-160617,160701-160914	160341-160416,160451-160531,160618-160700	Kakuk_et_al_2021	3	5	0.384615	2	2	0	0	0	0	1	0	0	0	0	0	0	ORF_2762;ORF_2787;ORF_2780;ORF_2750;rORF166;ORF_2752;ORF_2763;ORFL248W.iORF1_1,ORFL248W_(UL111A)_1;ORF_2753;ORF_2751;ORF_2764;ORFL248W.iORF1_2;ORF_2810;ORF_2800;ORF_2809;ORF_2808;ORFL248W.iORF1_3;ORF_2755;ORF_2805;ORF_2811;ORFL248W.iORF1_4,ORFL248W_(UL111A)_3;rORF169;ORF_2812;ORF_2754	NA	rORF166;ORFL248W.iORF1_1,ORFL248W_(UL111A)_1;ORFL248W.iORF1_2;ORFL248W.iORF1_3;rORF169;ORFL248W.iORF1_4,ORFL248W_(UL111A)_3	24	NA	6
UL111A-SP3	SP	SP	UL111A	160119-160340,160417-160617,160701-160914	160341-160416,160618-160700	Balazs_et_al_2018	6	26	2	17	3	0	1	2	0	0	0	1	2	0	0	0	ORF_2762;ORFL248W.iORF1_1,ORFL248W_(UL111A)_1;ORF_2780;ORF_2750;ORF_2752;ORF_2763;ORF_2787;rORF166;ORF_2753;ORF_2751;ORF_2810;ORFL248W_(UL111A)_2;ORF_2809;ORF_2804;ORF_2815;ORFL248W.iORF1_3;ORFL248W.iORF1_2;ORF_2800;ORF_2808;ORF_2764;ORFL248W.iORF2;ORF_2755;ORF_2805;ORF_2811;ORF_2754;ORFL248W.iORF1_4,ORFL248W_(UL111A)_3;rORF169;ORF_2812	NA	rORF166;ORFL248W.iORF1_1,ORFL248W_(UL111A)_1;ORFL248W_(UL111A)_2;ORFL248W.iORF1_2;ORFL248W.iORF2;ORFL248W.iORF1_3;rORF169;ORFL248W.iORF1_4,ORFL248W_(UL111A)_3	28	NA	8
UL111A-SP4	SP	SP	UL111A	160119-160340,160417-160450,160532-160914	160341-160416,160451-160531	Kakuk_et_al_2021	3	6	0.461538	1	0	0	0	0	0	0	0	0	3	2	0	0	rORF166;ORF_2787;ORF_2762;ORFL248W.iORF1_1,ORFL248W_(UL111A)_1;ORF_2780;ORF_2750;ORF_2753;ORF_2752;ORF_2763;ORF_2764;ORFL248W.iORF1_2;ORF_2751;ORF_2755;ORF_2810;ORF_2809;ORF_2812;ORF_2819;ORF_2802;ORF_2805;ORF_2816;ORF_2811;ORF_2674;rORF168;ORF_2803;ORFL248W.iORF1_3;ORFL248W.iORF1_4,ORFL248W_(UL111A)_3;ORF_2800;ORF_2818;ORF_2808;ORF_2754;ORF_2801;rORF169	NA	rORF166;ORFL248W.iORF1_1,ORFL248W_(UL111A)_1;ORFL248W.iORF1_2;ORFL248W.iORF1_3;rORF168;ORFL248W.iORF1_4,ORFL248W_(UL111A)_3;rORF169	32	NA	7
UL111A-UL112-SP2	PC	PC,SP	UL111A	160119-160340,160417-161828,161986-163408	160341-160416,161829-161985	Balazs_et_al_2018	1	4	0.307692	0	0	0	0	0	0	0	0	0	0	4	0	0	ORF_2780;ORFL248W.iORF1_1,ORFL248W_(UL111A)_1;ORF_2762;ORF_2787;ORF_2750;rORF166;ORF_2753;ORF_2752;ORF_2763;ORF_2641;ORF_2684;ORFL248W.iORF2;ORF_2694;ORF_2779;ORF_2648;ORF_2794;ORF_2815;ORF_2633;ORF_2712;ORFL248W_(UL111A)_2;ORF_2816;ORF_2680;ORF_2793;ORF_2695;ORF_2693;ORF_2769;ORF_2711;ORF_2705;ORF_2788;ORFL248W.iORF1_2;ORF_2809;ORF_2714;ORF_2683;ORFL248W.iORF1_3;ORF_2758;ORF_2798;ORF_2819;ORFL25…	NA	ORFL248W.iORF1_1,ORFL248W_(UL111A)_1;rORF166;rORF168;ORFL248W.iORF1_4,ORFL248W_(UL111A)_3;ORFL251W_1,ORFL252W_1;ORFL248W.iORF2;ORFL248W.iORF1_3;ORFL248W.iORF1_2;ORFL253W.iORF1_1,ORFL253W.iORF2_1,ORFL253W_(UL112)_1;ORFL248W_(UL111A)_2;ORFL253W.iORF3;ORFL251W_3,ORFL252W_3,ORFL253W.iORF1_3,ORFL253W.iORF2_3;rORF169;ORFL253W.iORF4;ORFL253W_(UL112)_3;ORFL251W_4,ORFL252W_4,ORFL253W.iORF1_4,ORFL253W.iORF…	152	NA	18
UL111A-UL112-SP3	PC	PC,SP	UL111A	160119-160340,160417-161828,161986-162264,162546-163408	160341-160416,161829-161985,162265-162545	Kakuk_et_al_2021	2	6	0.461538	0	4	0	0	0	0	0	0	2	0	0	0	0	ORF_2763;ORF_2780;ORF_2762;ORFL248W.iORF1_1,ORFL248W_(UL111A)_1;ORF_2750;ORF_2753;ORF_2752;rORF166;ORF_2787;ORF_2703;ORF_2647;ORF_2710;ORF_2684;ORF_2757;ORF_2641;ORF_2805;ORFL248W.iORF2;ORF_2677;ORF_2694;ORF_2779;ORF_2648;ORF_2794;ORF_2815;ORF_2633;ORF_2712;ORFL248W_(UL111A)_2;ORF_2816;ORF_2680;ORF_2793;ORF_2695;ORF_2693;ORF_2769;ORF_2711;ORF_2705;ORF_2788;ORFL248W.iORF1_2;ORF_2809;ORF_2714;ORF_2…	NA	rORF166;ORFL248W.iORF1_1,ORFL248W_(UL111A)_1;rORF168;ORFL248W.iORF1_4,ORFL248W_(UL111A)_3;ORFL251W_1,ORFL252W_1;ORFL248W.iORF2;ORFL248W.iORF1_3;ORFL248W.iORF1_2;ORFL253W.iORF1_1,ORFL253W.iORF2_1,ORFL253W_(UL112)_1;ORFL248W_(UL111A)_2;ORFL253W.iORF3;ORFL251W_3,ORFL252W_3,ORFL253W.iORF1_3,ORFL253W.iORF2_3;rORF169;ORFL251W_4,ORFL252W_4,ORFL253W.iORF1_4,ORFL253W.iORF2_4;ORFL252W_5,ORFL253W.iORF2_5;OR…	144	NA	17
UL111A-UL112-SP4	PC	PC,SP	UL111A	160119-160340,160417-161828,161986-162264,162668-163408	160341-160416,161829-161985,162265-162667	Balazs_et_al_2018	2	2	0.153846	0	1	0	0	0	0	0	0	1	0	0	0	0	ORF_2762;ORFL248W.iORF1_1,ORFL248W_(UL111A)_1;ORF_2753;ORF_2763;ORF_2787;ORF_2780;ORF_2750;rORF166;ORF_2752;ORF_2779;ORF_2648;ORF_2794;ORF_2815;ORF_2633;ORF_2712;ORFL248W_(UL111A)_2;ORF_2816;ORF_2680;ORF_2793;ORF_2695;ORF_2693;ORF_2769;ORF_2711;ORF_2705;ORF_2788;ORFL248W.iORF1_2;ORF_2809;ORF_2714;ORF_2683;ORFL248W.iORF1_3;ORF_2758;ORF_2798;ORF_2819;ORFL251W_1,ORFL252W_1;ORF_2783;ORF_2789;ORF_2701…	NA	rORF166;ORFL248W.iORF1_1,ORFL248W_(UL111A)_1;rORF168;ORFL248W.iORF1_4,ORFL248W_(UL111A)_3;ORFL251W_1,ORFL252W_1;ORFL248W.iORF2;ORFL248W.iORF1_3;ORFL248W.iORF1_2;ORFL253W.iORF1_1,ORFL253W.iORF2_1,ORFL253W_(UL112)_1;ORFL248W_(UL111A)_2;ORFL253W.iORF3;ORFL251W_3,ORFL252W_3,ORFL253W.iORF1_3,ORFL253W.iORF2_3;rORF169;ORFL251W_4,ORFL252W_4,ORFL253W.iORF1_4,ORFL253W.iORF2_4;ORFL251W_5,ORFL253W.iORF1_5;OR…	135	NA	16
UL111L-UL106	PC	L,PC	UL111	160112-161071,155282-155580	155581-160111	Balazs_et_al_2018	8	39	3	4	8	0	0	1	0	2	2	7	10	5	0	0	ORF_2744;rORF170;ORF_2737;ORF_2747;ORF_2722;ORF_2821;ORF_2719;ORF_2745;ORF_2718;rORF167;ORF_2726;ORF_2732;ORF_2822;ORF_2746;ORF_2725;ORF_2735;ORF_2820;ORFL249C;ORF_2730;ORF_2748;ORF_2734;ORF_2739;ORF_2740;ORF_2741;ORF_2736;ORF_2729;ORF_2731;ORF_2742;ORF_2743;ORF_2749;ORF_2733;ORF_2723;ORF_2724;ORF_2728;ORF_2738;ORF_2727	NA	rORF170;rORF167;ORFL249C	36	NA	3
UL111L-UL106-AT	PC	AT,L,PC	UL111	160112-161071,155259-155580	155581-160111	Balazs_et_al_2018	3	10	0.769231	0	4	0	0	0	0	0	0	0	1	5	0	0	rORF167;ORF_2726;ORF_2732;ORF_2822;ORF_2746;ORF_2725;ORF_2735;ORF_2820;ORFL249C;ORF_2730;ORF_2748;ORF_2734;ORF_2739;ORF_2740;ORF_2741;ORF_2736;ORF_2729;ORF_2731;rORF170;ORF_2744;ORF_2747;ORF_2719;ORF_2745;ORF_2737;ORF_2718;ORF_2722;ORF_2821;ORF_2743;ORF_2727;ORF_2742;ORF_2733;ORF_2738;ORF_2723;ORF_2749;ORF_2728;ORF_2724	NA	rORF170;rORF167;ORFL249C	36	NA	3
UL111S-UL106	PC	PC,S	UL111	160112-160865,155282-155580	155581-160111	Balazs_et_al_2018	10	275	21.1538	164	16	0	5	3	5	1	7	16	27	31	0	0	ORF_2741;ORF_2718;ORF_2732;ORF_2740;ORF_2820;ORF_2736;ORF_2735;ORF_2748;ORF_2725;ORF_2730;ORF_2822;ORF_2726;ORF_2719;ORF_2737;ORF_2729;ORF_2739;ORF_2731;ORF_2821;rORF167;ORF_2722;ORF_2734;ORFL249C;ORF_2747;ORF_2733;ORF_2742;ORF_2723;ORF_2743;ORF_2728;ORF_2749;ORF_2727;ORF_2724;ORF_2738	NA	rORF167;ORFL249C	32	NA	2
UL111S-UL106-AT	PC	AT,PC,S	UL111	160112-160865,155259-155580	155581-160111	Balazs_et_al_2018	7	99	7.61538	73	4	0	0	3	0	5	4	4	0	6	0	0	ORF_2822;ORF_2725;ORF_2730;ORF_2737;ORF_2726;ORF_2719;ORF_2729;ORF_2821;ORF_2739;ORF_2731;ORF_2747;rORF167;ORF_2722;ORF_2734;ORFL249C;ORF_2741;ORF_2718;ORF_2732;ORF_2740;ORF_2820;ORF_2736;ORF_2735;ORF_2748;ORF_2727;ORF_2733;ORF_2742;ORF_2743;ORF_2738;ORF_2723;ORF_2749;ORF_2724;ORF_2728	NA	rORF167;ORFL249C	32	NA	2
UL112-NSP	NSP	NSP	UL112	160998-163408	no_intron	Balazs_et_al_2018	4	22	1.69231	0	17	0	1	0	0	0	0	1	3	0	0	0	ORF_2667;ORF_2653;ORF_2714;ORF_2692;ORF_2656;ORF_2666;ORF_2773;ORF_2695;ORF_2706;ORF_2759;ORF_2682;ORF_2707;ORF_2684;ORF_2785;ORF_2677;ORF_2651;ORF_2789;ORF_2758;ORF_2775;ORFL253W.iORF3;ORF_2704;ORF_2661;ORF_2665;ORFL252W_5,ORFL253W.iORF2_5;ORF_2711;ORF_2671;ORF_2650;ORF_2689;ORFL253W.iORF1_1,ORFL253W.iORF2_1,ORFL253W_(UL112)_1;ORF_2642;ORF_2659;ORF_2688;ORF_2643;ORF_2766;ORF_2640;ORF_2641;ORF_27…	UL112	ORFL252W_5,ORFL253W.iORF2_5;ORFL253W_(UL112)_3;ORFL253W.iORF1_1,ORFL253W.iORF2_1,ORFL253W_(UL112)_1;ORFL251W_3,ORFL252W_3,ORFL253W.iORF1_3,ORFL253W.iORF2_3;ORFL251W_5,ORFL253W.iORF1_5;ORFL251W_4,ORFL252W_4,ORFL253W.iORF1_4,ORFL253W.iORF2_4;ORFL253W.iORF3;ORFL251W_1,ORFL252W_1;ORFL253W.iORF4	109	1	9
UL112-SP1	SP	SP	UL112	160998-161828,161986-163408	161829-161985	Balazs_et_al_2018	3	8	0.615385	0	4	0	0	0	0	2	0	2	0	0	0	0	ORF_2714;ORF_2767;ORF_2707;ORF_2701;ORF_2760;ORF_2639;ORF_2694;ORF_2705;ORFL251W_1,ORFL252W_1;ORF_2638;ORF_2648;ORF_2704;ORF_2706;ORFL253W.iORF1_1,ORFL253W.iORF2_1,ORFL253W_(UL112)_1;ORF_2784;ORF_2681;ORF_2650;ORF_2761;ORF_2789;ORFL251W_3,ORFL252W_3,ORFL253W.iORF1_3,ORFL253W.iORF2_3;ORF_2716;ORF_2641;ORF_2675;ORF_2695;ORF_2653;ORF_2693;ORF_2710;ORF_2758;ORF_2769;ORF_2640;ORF_2684;ORFL253W.iORF3;O…	NA	ORFL253W.iORF1_1,ORFL253W.iORF2_1,ORFL253W_(UL112)_1;ORFL251W_1,ORFL252W_1;ORFL253W.iORF3;ORFL251W_3,ORFL252W_3,ORFL253W.iORF1_3,ORFL253W.iORF2_3;ORFL252W_5,ORFL253W.iORF2_5;ORFL251W_5,ORFL253W.iORF1_5;ORFL253W_(UL112)_3;ORFL251W_4,ORFL252W_4,ORFL253W.iORF1_4,ORFL253W.iORF2_4;ORFL253W.iORF4	101	NA	9
UL112-SP2	SP	SP	UL112	160998-161828,161986-162264,162668-163408	161829-161985,162265-162667	Balazs_et_al_2018	6	52	4	0	11	0	0	0	6	0	14	6	12	3	0	0	ORF_2695;ORF_2685;ORF_2709;ORF_2710;ORF_2703;ORF_2640;ORF_2702;ORF_2633;ORF_2634;ORF_2677;ORF_2766;ORF_2641;ORF_2714;ORF_2675;ORF_2653;ORF_2707;ORF_2693;ORF_2758;ORF_2769;ORF_2684;ORF_2639;ORFL253W.iORF3;ORF_2759;ORFL251W_1,ORFL252W_1;ORF_2704;ORF_2679;ORF_2798;ORF_2676;ORF_2650;ORF_2788;ORF_2692;ORF_2789;ORF_2647;ORF_2711;ORF_2648;ORF_2649;ORFL253W.iORF1_1,ORFL253W.iORF2_1,ORFL253W_(UL112)_1;ORF…	NA	ORFL253W.iORF1_1,ORFL253W.iORF2_1,ORFL253W_(UL112)_1;ORFL251W_1,ORFL252W_1;ORFL253W.iORF3;ORFL251W_3,ORFL252W_3,ORFL253W.iORF1_3,ORFL253W.iORF2_3;ORFL251W_4,ORFL252W_4,ORFL253W.iORF1_4,ORFL253W.iORF2_4;ORFL251W_5,ORFL253W.iORF1_5;ORFL253W.iORF4	84	NA	7
UL112-SP3	SP	SP	UL112	160998-161828,161986-162264,162546-163408	161829-161985,162265-162545	Balazs_et_al_2018	9	57	4.38462	2	30	0	1	2	0	2	6	2	6	6	0	0	ORF_2641;ORF_2675;ORF_2767;ORF_2653;ORF_2693;ORF_2701;ORF_2758;ORF_2769;ORF_2760;ORF_2684;ORFL253W.iORF3;ORF_2705;ORF_2759;ORF_2679;ORF_2798;ORF_2676;ORF_2788;ORF_2694;ORF_2692;ORF_2647;ORF_2638;ORF_2711;ORF_2649;ORF_2706;ORF_2783;ORF_2784;ORF_2680;ORF_2761;ORF_2756;ORFL251W_3,ORFL252W_3,ORFL253W.iORF1_3,ORFL253W.iORF2_3;ORF_2712;ORF_2714;ORF_2695;ORF_2704;ORF_2707;ORF_2710;ORF_2640;ORF_2650;ORF_…	NA	ORFL253W.iORF1_1,ORFL253W.iORF2_1,ORFL253W_(UL112)_1;ORFL251W_1,ORFL252W_1;ORFL253W.iORF3;ORFL251W_3,ORFL252W_3,ORFL253W.iORF1_3,ORFL253W.iORF2_3;ORFL251W_4,ORFL252W_4,ORFL253W.iORF1_4,ORFL253W.iORF2_4;ORFL252W_5,ORFL253W.iORF2_5;ORFL253W.iORF4;ORFL251W_5,ORFL253W.iORF1_5	93	NA	8
UL112L1-NSP	NSP	NSP	UL112	160630-163408	no_intron	Balazs_et_al_2018	2	13	1	0	12	0	0	0	0	0	0	0	0	1	0	0	ORF_2811;ORF_2798;ORFL253W.iORF3;ORF_2773;ORF_2757;ORF_2660;ORF_2716;ORF_2641;ORF_2715;ORF_2695;ORF_2657;ORF_2771;ORF_2643;ORF_2692;ORFL253W_(UL112)_3;ORF_2790;ORFL252W_5,ORFL253W.iORF2_5;ORF_2667;ORF_2812;ORF_2688;ORF_2689;ORF_2707;ORF_2661;ORF_2758;ORF_2685;ORF_2663;ORF_2665;ORF_2766;ORF_2768;ORF_2708;ORF_2674;ORF_2774;ORF_2712;ORF_2697;ORF_2700;ORF_2699;ORF_2788;ORF_2759;ORF_2709;ORF_2649;ORF_…	UL112	ORFL253W.iORF3;rORF169;ORFL253W.iORF1_1,ORFL253W.iORF2_1,ORFL253W_(UL112)_1;ORFL253W.iORF4;ORFL251W_4,ORFL252W_4,ORFL253W.iORF1_4,ORFL253W.iORF2_4;ORFL251W_5,ORFL253W.iORF1_5;ORFL248W.iORF1_4,ORFL248W_(UL111A)_3;ORFL253W_(UL112)_3;rORF168;ORFL252W_5,ORFL253W.iORF2_5;ORFL251W_1,ORFL252W_1;ORFL251W_3,ORFL252W_3,ORFL253W.iORF1_3,ORFL253W.iORF2_3	129	1	12
UL112L1-SP1	SP	SP	UL112	160630-161828,161986-163408	161829-161985	Balazs_et_al_2018	2	2	0.153846	0	1	0	0	0	0	0	0	0	0	1	0	0	ORF_2796;ORF_2759;ORF_2716;ORF_2812;ORF_2710;ORF_2711;ORF_2704;ORF_2640;ORF_2699;ORF_2798;ORF_2795;ORF_2633;ORF_2707;ORF_2758;ORF_2638;ORF_2755;ORF_2641;ORF_2674;ORF_2811;ORF_2788;ORF_2765;ORFL253W.iORF3;ORF_2693;ORF_2797;ORF_2705;ORF_2692;ORF_2686;ORF_2757;ORF_2681;ORF_2694;ORF_2782;ORF_2677;ORF_2647;ORF_2634;ORF_2784;ORFL253W.iORF1_1,ORFL253W.iORF2_1,ORFL253W_(UL112)_1;ORF_2756;ORF_2767;ORF_268…	NA	ORFL253W.iORF1_1,ORFL253W.iORF2_1,ORFL253W_(UL112)_1;ORFL248W.iORF1_4,ORFL248W_(UL111A)_3;rORF169;rORF168;ORFL251W_3,ORFL252W_3,ORFL253W.iORF1_3,ORFL253W.iORF2_3;ORFL253W.iORF3;ORFL251W_1,ORFL252W_1;ORFL251W_4,ORFL252W_4,ORFL253W.iORF1_4,ORFL253W.iORF2_4;ORFL252W_5,ORFL253W.iORF2_5;ORFL253W.iORF4;ORFL251W_5,ORFL253W.iORF1_5;ORFL253W_(UL112)_3	121	NA	12
UL112L1-SP2	SP	SP	UL112	160630-161828,161986-162264,162668-163408	161829-161985,162265-162667	Balazs_et_al_2018	2	2	0.153846	0	1	0	0	0	0	0	0	0	0	1	0	0	ORF_2648;ORF_2650;ORF_2685;ORF_2769;ORF_2783;rORF169;ORF_2759;ORF_2703;ORF_2760;ORF_2812;ORF_2639;ORFL248W.iORF1_4,ORFL248W_(UL111A)_3;ORF_2712;ORFL251W_3,ORFL252W_3,ORFL253W.iORF1_3,ORFL253W.iORF2_3;ORF_2711;ORF_2789;ORF_2704;ORF_2640;ORF_2649;ORF_2796;ORF_2795;rORF168;ORF_2716;ORF_2758;ORF_2706;ORF_2710;ORF_2755;ORF_2709;ORF_2699;ORF_2798;ORF_2633;ORF_2707;ORF_2805;ORF_2638;ORF_2687;ORF_2641;OR…	NA	ORFL248W.iORF1_4,ORFL248W_(UL111A)_3;rORF169;rORF168;ORFL251W_3,ORFL252W_3,ORFL253W.iORF1_3,ORFL253W.iORF2_3;ORFL253W.iORF3;ORFL251W_1,ORFL252W_1;ORFL253W.iORF1_1,ORFL253W.iORF2_1,ORFL253W_(UL112)_1;ORFL251W_4,ORFL252W_4,ORFL253W.iORF1_4,ORFL253W.iORF2_4;ORFL251W_5,ORFL253W.iORF1_5;ORFL253W.iORF4	104	NA	10
UL112L1-SP3	SP	SP	UL112	160630-161828,161986-162264,162546-163408	161829-161985,162265-162545	Balazs_et_al_2018	3	8	0.615385	0	3	0	0	4	0	0	1	0	0	0	0	0	ORF_2811;ORF_2788;ORF_2765;ORFL253W.iORF3;ORF_2693;ORF_2797;ORF_2705;ORF_2692;ORF_2686;ORF_2757;ORF_2681;ORF_2694;ORF_2782;ORF_2677;ORF_2647;ORF_2634;ORF_2784;ORFL253W.iORF1_1,ORFL253W.iORF2_1,ORFL253W_(UL112)_1;ORF_2756;ORF_2767;ORF_2684;ORF_2676;ORF_2702;ORF_2675;ORF_2653;ORF_2683;ORF_2679;ORFL251W_1,ORFL252W_1;ORF_2794;ORF_2680;ORF_2714;ORF_2695;ORF_2754;ORF_2766;ORF_2761;ORF_2650;ORF_2711;ORF…	NA	ORFL251W_3,ORFL252W_3,ORFL253W.iORF1_3,ORFL253W.iORF2_3;ORFL253W.iORF3;ORFL253W.iORF1_1,ORFL253W.iORF2_1,ORFL253W_(UL112)_1;rORF168;ORFL248W.iORF1_4,ORFL248W_(UL111A)_3;rORF169;ORFL251W_1,ORFL252W_1;ORFL251W_4,ORFL252W_4,ORFL253W.iORF1_4,ORFL253W.iORF2_4;ORFL252W_5,ORFL253W.iORF2_5;ORFL253W.iORF4;ORFL251W_5,ORFL253W.iORF1_5	113	NA	11
UL112S-NSP	NSP	NSP	UL112	161018-163408	no_intron	Balazs_et_al_2018	3	17	1.30769	0	15	0	1	1	0	0	0	0	0	0	0	0	ORF_2759;ORF_2653;ORF_2685;ORF_2767;ORFL251W_3,ORFL252W_3,ORFL253W.iORF1_3,ORFL253W.iORF2_3;ORF_2649;ORF_2707;ORF_2695;ORF_2657;ORF_2774;ORF_2694;ORF_2639;ORF_2710;ORF_2667;ORF_2709;ORF_2684;ORFL251W_5,ORFL253W.iORF1_5;ORF_2637;ORF_2650;ORF_2766;ORF_2703;ORF_2634;ORF_2658;ORF_2663;ORF_2659;ORF_2711;ORFL252W_5,ORFL253W.iORF2_5;ORF_2668;ORF_2675;ORF_2712;ORF_2636;ORF_2708;ORF_2777;ORF_2662;ORF_2665…	UL112	ORFL253W.iORF3;ORFL253W_(UL112)_3;ORFL251W_4,ORFL252W_4,ORFL253W.iORF1_4,ORFL253W.iORF2_4;ORFL253W.iORF4;ORFL252W_5,ORFL253W.iORF2_5;ORFL251W_1,ORFL252W_1;ORFL251W_3,ORFL252W_3,ORFL253W.iORF1_3,ORFL253W.iORF2_3;ORFL251W_5,ORFL253W.iORF1_5;ORFL253W.iORF1_1,ORFL253W.iORF2_1,ORFL253W_(UL112)_1	108	1	9
UL112S-SP1	SP	SP	UL112	161018-161828,161986-162264,162668-163408	161829-161985,162265-162667	Balazs_et_al_2018	3	15	1.15385	0	3	0	0	0	0	0	0	6	6	0	0	0	ORFL253W.iORF3;ORF_2706;ORF_2716;ORF_2653;ORF_2709;ORF_2710;ORF_2695;ORF_2641;ORF_2712;ORFL251W_3,ORFL252W_3,ORFL253W.iORF1_3,ORFL253W.iORF2_3;ORF_2685;ORF_2761;ORF_2650;ORF_2767;ORF_2714;ORF_2758;ORF_2684;ORF_2634;ORF_2703;ORF_2694;ORF_2639;ORF_2633;ORF_2693;ORF_2756;ORFL251W_1,ORFL252W_1;ORF_2677;ORF_2789;ORFL253W.iORF1_1,ORFL253W.iORF2_1,ORFL253W_(UL112)_1;ORF_2788;ORF_2798;ORF_2649;ORF_2676;O…	NA	ORFL251W_3,ORFL252W_3,ORFL253W.iORF1_3,ORFL253W.iORF2_3;ORFL253W.iORF3;ORFL251W_1,ORFL252W_1;ORFL253W.iORF1_1,ORFL253W.iORF2_1,ORFL253W_(UL112)_1;ORFL251W_4,ORFL252W_4,ORFL253W.iORF1_4,ORFL253W.iORF2_4;ORFL251W_5,ORFL253W.iORF1_5;ORFL253W.iORF4	83	NA	7
UL112S-SP2	SP	SP	UL112	161018-161828,161986-162264,162546-163408	161829-161985,162265-162545	Balazs_et_al_2018	4	28	2.15385	0	17	0	0	0	0	0	2	8	1	0	0	0	ORF_2707;ORF_2638;ORF_2759;ORF_2701;ORF_2640;ORF_2711;ORF_2769;ORF_2692;ORF_2680;ORFL253W.iORF3;ORF_2685;ORF_2706;ORF_2716;ORF_2653;ORF_2709;ORF_2710;ORF_2695;ORF_2641;ORF_2712;ORFL251W_3,ORFL252W_3,ORFL253W.iORF1_3,ORFL253W.iORF2_3;ORF_2639;ORF_2761;ORF_2650;ORF_2767;ORF_2714;ORF_2758;ORF_2684;ORF_2634;ORF_2703;ORF_2694;ORF_2649;ORF_2633;ORF_2693;ORF_2756;ORFL251W_1,ORFL252W_1;ORF_2677;ORF_2789;…	NA	ORFL251W_3,ORFL252W_3,ORFL253W.iORF1_3,ORFL253W.iORF2_3;ORFL253W.iORF3;ORFL251W_1,ORFL252W_1;ORFL253W.iORF1_1,ORFL253W.iORF2_1,ORFL253W_(UL112)_1;ORFL251W_4,ORFL252W_4,ORFL253W.iORF1_4,ORFL253W.iORF2_4;ORFL253W.iORF4;ORFL252W_5,ORFL253W.iORF2_5;ORFL251W_5,ORFL253W.iORF1_5	92	NA	8
UL114	canonic	canonic	UL114	163327-164234	no_intron	Balazs_et_al_2018	8	60	4.61538	0	4	0	1	0	6	2	4	6	25	12	0	0	ORF_2478;ORF_2474;ORF_2473;ORF_2477;ORF_2480;ORFL254C_(UL114);ORF_2479;ORF_2476;ORF_2475	UL114	ORFL254C_(UL114)	9	1	1
UL115	canonic	canonic	UL115	164135-165060	no_intron	Balazs_et_al_2018	7	179	13.7692	134	31	2	7	0	0	0	0	1	1	3	0	0	ORF_2457;ORF_2467;ORF_2456;ORFL255C_(UL115);rORF172;ORF_2454;ORF_2471;ORF_2470;ORFL255C.iORF1	NA	ORFL255C.iORF1;ORFL255C_(UL115);rORF172	9	NA	3
UL115-L	L	L	UL115	164135-165243	no_intron	Kakuk_et_al_2021	3	21	1.61538	16	4	0	0	0	0	1	0	0	0	0	0	0	ORF_2457;ORFL255C.iORF1;rORF172;ORF_2470;ORFL255C_(UL115);ORF_2467;ORF_2466;ORF_2456;ORF_2471;ORF_2454	UL115	ORFL255C_(UL115);rORF172;ORFL255C.iORF1	10	1	3
UL115-L-UL114	PC	L,PC	UL115	163327-165243	no_intron	Kakuk_et_al_2021	1	3	0.230769	0	3	0	0	0	0	0	0	0	0	0	0	0	ORF_2478;ORF_2473;ORFL254C_(UL114);ORF_2456;ORF_2471;ORF_2475;ORF_2467;ORF_2466;ORF_2477;ORF_2457;ORF_2476;ORF_2479;ORFL255C_(UL115);rORF172;ORF_2470;ORF_2480;ORF_2474;ORFL255C.iORF1;ORF_2454	UL115;UL114	ORFL255C_(UL115);ORFL255C.iORF1;rORF172;ORFL254C_(UL114)	19	2	4
UL115-UL114	PC	PC	UL115	163327-165060	no_intron	Balazs_et_al_2018	6	47	3.61538	1	16	0	0	0	0	0	6	6	12	6	0	0	ORF_2473;ORF_2467;ORF_2457;ORF_2474;ORFL254C_(UL114);ORF_2475;ORF_2478;ORF_2454;ORF_2476;rORF172;ORFL255C_(UL115);ORF_2456;ORFL255C.iORF1;ORF_2480;ORF_2479;ORF_2477;ORF_2471;ORF_2470	UL114	ORFL255C.iORF1;rORF172;ORFL255C_(UL115);ORFL254C_(UL114)	18	1	4
UL115AS-UL117AS-SP1	AS	AS,SP	UL115	164291-164740,164843-164967,165106-165208,165307-165589,165675-167312	164741-164842,164968-165105,165209-165306,165590-165674	Balazs_et_al_2018	4	54	4.15385	0	34	0	0	4	0	0	0	12	4	0	0	0	ORF_2481;ORF_2511;ORF_2512;ORF_2538;ORF_2554;ORF_2565;ORF_2523;ORF_2532;ORF_2587;ORF_2483;ORF_2499;ORF_2518;ORF_2482;ORF_2533;ORF_2555;ORF_2588;ORF_2510;ORF_2534;ORF_2556;ORF_2487;ORF_2566;ORF_2567;ORF_2490;ORF_2524;ORF_2557;ORF_2568;ORF_2619;ORF_2488;ORF_2525;ORF_2597;ORF_2600;ORF_2570;ORF_2571;ORF_2572;ORF_2574;ORF_2623;ORF_2620;ORF_2491;ORF_2539;ORF_2598;ORF_2621;ORF_2595;ORF_2489;ORF_2622;ORF…	NA	NA	151	NA	0
UL115AS-UL117AS-SP2	AS	AS,SP	UL115	164291-164740,164843-164967,165109-165208,165307-165589,165675-167312	164741-164842,164968-165108,165209-165306,165590-165674	Balazs_et_al_2018	4	31	2.38462	0	21	0	0	2	0	5	0	3	0	0	0	0	ORF_2481;ORF_2533;ORF_2588;ORF_2510;ORF_2512;ORF_2538;ORF_2554;ORF_2511;ORF_2523;ORF_2532;ORF_2587;ORF_2483;ORF_2518;ORF_2482;ORF_2565;ORF_2555;ORF_2499;ORF_2534;ORF_2567;ORF_2487;ORF_2566;ORF_2556;ORF_2568;ORF_2524;ORF_2488;ORF_2490;ORF_2619;ORF_2597;ORF_2600;ORF_2570;ORF_2571;ORF_2572;ORF_2574;ORF_2623;ORF_2620;ORF_2491;ORF_2539;ORF_2525;ORF_2595;ORF_2489;ORF_2622;ORF_2500;ORF_2519;ORF_2625;ORF…	NA	NA	150	NA	0
UL115AS-UL117AS-SP3	AS	AS,SP	UL115	164291-164740,164843-164967,165109-165208,165295-165589,165675-167312	164741-164842,164968-165108,165209-165294,165590-165674	Balazs_et_al_2018	3	17	1.30769	0	11	0	0	0	0	0	0	3	3	0	0	0	ORF_2587;ORF_2481;ORF_2512;ORF_2533;ORF_2511;ORF_2588;ORF_2523;ORF_2510;ORF_2518;ORF_2482;ORF_2538;ORF_2554;ORF_2555;ORF_2532;ORF_2565;ORF_2483;ORF_2499;ORF_2534;ORF_2487;ORF_2566;ORF_2567;ORF_2556;ORF_2490;ORF_2568;ORF_2619;ORF_2524;ORF_2488;ORF_2491;ORF_2571;ORF_2519;ORF_2572;ORF_2595;ORF_2625;ORF_2598;ORF_2621;ORF_2574;ORF_2597;ORF_2622;ORF_2559;ORF_2620;ORF_2623;ORF_2600;ORF_2540;ORF_2570;ORF…	NA	NA	152	NA	0
UL115AS-UL117AS-SP4	AS	AS,SP	UL115	164291-164740,164843-164967,165106-165208,165295-165589,165675-167312	164741-164842,164968-165105,165209-165294,165590-165674	Balazs_et_al_2018	3	19	1.46154	0	10	0	0	5	0	0	0	0	4	0	0	0	ORF_2512;ORF_2481;ORF_2511;ORF_2587;ORF_2523;ORF_2518;ORF_2482;ORF_2538;ORF_2554;ORF_2532;ORF_2533;ORF_2565;ORF_2499;ORF_2588;ORF_2510;ORF_2555;ORF_2534;ORF_2483;ORF_2487;ORF_2566;ORF_2567;ORF_2556;ORF_2488;ORF_2557;ORF_2490;ORF_2619;ORF_2524;ORF_2568;ORF_2571;ORF_2519;ORF_2572;ORF_2595;ORF_2625;ORF_2598;ORF_2621;ORF_2574;ORF_2597;ORF_2622;ORF_2491;ORF_2620;ORF_2623;ORF_2600;ORF_2540;ORF_2570;ORF…	NA	NA	153	NA	0
UL115AS-UL117AS-UL124-SP1	AS	AS,SP	UL115	164291-164740,164843-164967,165106-165208,165307-165589,165675-165742,168168-168302,168885-168988,169249-169324,173246-173817	164741-164842,164968-165105,165209-165306,165590-165674,165743-168167,168303-168884,168989-169248,169325-173245	Balazs_et_al_2018	1	2	0.153846	0	2	0	0	0	0	0	0	0	0	0	0	0	ORF_2481;ORF_2511;ORF_2565;ORF_2532;ORF_2587;ORF_2483;ORF_2499;ORF_2512;ORF_2538;ORF_2554;ORF_2518;ORF_2555;ORF_2523;ORF_2510;ORF_2588;ORF_2533;ORF_2534;ORF_2482;ORF_2487;ORF_2566;ORF_2567;ORF_2556;ORF_2568;ORF_2619;ORF_2488;ORF_2524;ORF_2557;ORF_2490;ORF_2525;ORF_2597;ORF_2600;ORF_2570;ORF_2571;ORF_2572;ORF_2574;ORF_2623;ORF_2620;ORF_2491;ORF_2539;ORF_2621;ORF_2595;ORF_2489;ORF_2622;ORF_2500;ORF…	NA	ORFL261W_2;ORFL266W_(UL124)	93	NA	2
UL115AS-UL117AS-UL124-SP3	AS	AS,SP	UL115	164291-164740,164843-164967,165109-165208,165307-165589,165675-165742,168168-168302,168885-168988,169249-169324,173246-173817	164741-164842,164968-165108,165209-165306,165590-165674,165743-168167,168303-168884,168989-169248,169325-173245	Balazs_et_al_2018	1	1	0.0769231	0	1	0	0	0	0	0	0	0	0	0	0	0	ORF_2538;ORF_2481;ORF_2588;ORF_2533;ORF_2532;ORF_2554;ORF_2510;ORF_2518;ORF_2482;ORF_2512;ORF_2511;ORF_2565;ORF_2555;ORF_2523;ORF_2587;ORF_2483;ORF_2499;ORF_2534;ORF_2567;ORF_2487;ORF_2556;ORF_2566;ORF_2619;ORF_2488;ORF_2490;ORF_2568;ORF_2524;ORF_2600;ORF_2570;ORF_2571;ORF_2572;ORF_2574;ORF_2623;ORF_2620;ORF_2491;ORF_2539;ORF_2525;ORF_2597;ORF_2595;ORF_2489;ORF_2622;ORF_2500;ORF_2519;ORF_2625;ORF…	NA	ORFL261W_2;ORFL266W_(UL124)	92	NA	2
UL116-UL115	PC	PC	UL116	164135-166011	no_intron	Kakuk_et_al_2021	5	41	3.15385	8	20	0	0	0	0	5	0	5	0	3	0	0	ORF_2457;ORF_2467;ORF_2470;rORF172;ORF_2465;ORF_2471;ORF_2468;ORFL256C_(UL116);ORFL255C_(UL115);ORF_2454;ORF_2456;ORFL255C.iORF1;ORF_2466	UL115	ORFL255C_(UL115);ORFL255C.iORF1;ORFL256C_(UL116);rORF172	13	1	4
UL116-UL115-UL114	PC	PC	UL116	163327-166011	no_intron	Kakuk_et_al_2021	1	5	0.384615	0	5	0	0	0	0	0	0	0	0	0	0	0	ORF_2478;ORF_2465;ORF_2477;rORF172;ORF_2475;ORF_2474;ORF_2473;ORF_2466;ORF_2467;ORF_2479;ORF_2457;ORF_2476;ORFL256C_(UL116);ORF_2471;ORFL254C_(UL114);ORFL255C.iORF1;ORFL255C_(UL115);ORF_2454;ORF_2470;ORF_2480;ORF_2456;ORF_2468	UL114;UL115	ORFL254C_(UL114);rORF172;ORFL255C.iORF1;ORFL256C_(UL116);ORFL255C_(UL115)	22	2	5
UL117-UL116-UL115	PC	PC	UL117	164135-166863	no_intron	Kakuk_et_al_2021	2	10	0.769231	0	7	0	0	0	0	0	0	0	0	3	0	0	ORF_2457;ORF_2465;ORF_2467;ORF_2461;ORF_2464;rORF172;ORF_2470;ORF_2454;ORF_2460;ORF_2471;ORF_2456;ORFL257C;ORFL255C.iORF1;ORF_2468;ORFL256C_(UL116);ORF_2466;ORF_2459;ORF_2463;ORFL255C_(UL115);ORF_2462	UL116;UL115	ORFL256C_(UL116);rORF172;ORFL257C;ORFL255C_(UL115);ORFL255C.iORF1	20	2	5
UL117AS	AS	AS	UL117	165820-167312	no_intron	Balazs_et_al_2018	5	25	1.92308	0	1	0	0	0	0	6	0	2	6	10	0	0	ORF_2417;ORF_2604;ORF_2394;ORF_2535;ORF_2447;ORF_2563;ORF_2395;ORF_2544;ORF_2609;ORF_2632;ORF_2577;ORF_2420;ORF_2445;ORF_2592;ORF_2440;ORF_2603;ORF_2438;ORF_2551;ORF_2611;ORF_2549;ORF_2552;ORF_2618;ORF_2553;ORF_2631;ORF_2448;ORF_2400;ORF_2418;ORF_2593;ORF_2548;ORF_2614;ORF_2561;ORF_2398;ORF_2383;ORF_2550;ORF_2602;ORF_2450;ORF_2560;ORF_2582;ORF_2606;ORF_2399;ORF_2446;ORF_2605;ORF_2629;ORF_2396;ORF…	NA	NA	92	NA	0
UL117AS-UL119AS	AS	AS,PC	UL117	165820-168988,169249-169793	168989-169248	Balazs_et_al_2018	1	1	0.0769231	0	0	0	0	0	0	1	0	0	0	0	0	0	ORF_2576;ORF_2440;ORF_2604;ORF_2420;ORF_2427;ORF_2549;ORF_2418;ORF_2560;ORF_2552;ORF_2562;ORF_2610;ORF_2383;ORF_2448;ORF_2401;ORF_2381;ORF_2577;ORF_2630;ORF_2421;ORF_2445;ORF_2501;ORF_2400;ORF_2609;ORF_2438;ORF_2402;ORF_2616;ORF_2429;ORF_2564;ORF_2387;ORF_2582;ORF_2493;ORF_2389;ORF_2494;ORF_2433;ORF_2615;ORF_2428;ORF_2386;ORF_2586;ORF_2394;ORF_2439;ORF_2431;ORF_2550;ORF_2594;ORF_2395;ORF_2614;ORF…	NA	rORF175	147	NA	1
UL122	canonic	canonic	UL122	169752-171091	no_intron	Balazs_et_al_2018	10	881	67.7692	595	85	0	7	16	11	10	32	22	46	57	0	0	ORF_2110;ORF_2057;ORF_2134;ORF_2130;ORF_2049;ORF_2136;ORF_2092;ORF_2378;ORF_2081;ORF_2367;ORF_2371;ORF_2071;ORF_2097;ORF_2370;ORF_2379;ORF_2089;ORF_2046;ORF_2372;ORF_2087;ORF_2362;ORF_2111;ORF_2062;ORF_2061;ORF_2357;ORF_2088;ORF_2047;ORF_2100;ORF_2128;ORF_2072;ORF_2138;ORFL265C.iORF2;ORF_2137;ORF_2048;ORF_2084;ORF_2363;ORF_2060;ORF_2133;ORF_2120;ORF_2098;ORF_2063;ORF_2085;ORF_2080;ORF_2082;ORF_20…	NA	ORFL265C.iORF2;ORFL265C.iORF3;ORFL265C.iORF1	83	NA	3
UL122L	L	L	UL122	169752-171407	no_intron	Balazs_et_al_2018	5	23	1.76923	10	4	0	0	0	2	0	5	2	0	0	0	0	ORF_2359;ORF_2364;ORF_2367;ORF_2082;ORF_2090;ORF_2087;ORF_2126;ORF_2098;ORF_2085;ORF_2121;ORF_2072;ORF_2046;ORF_2071;ORF_2119;ORF_2372;ORF_2084;ORF_2363;ORF_2133;ORF_2113;ORF_2358;ORF_2111;ORFL265C.iORF1;ORF_2088;ORF_2110;ORF_2063;ORF_2378;ORF_2049;ORF_2070;ORF_2089;ORF_2114;ORF_2083;ORF_2102;ORF_2097;ORF_2061;ORF_2079;ORF_2131;ORF_2128;ORF_2055;ORF_2047;ORF_2136;ORF_2078;ORF_2127;ORF_2086;ORF_20…	NA	ORFL265C.iORF3;ORFL265C.iORF2;ORFL265C_(UL122)_1;rORF178;ORFL265C.iORF1	95	NA	5
UL123	canonic	canonic	UL123	174099-174217,173185-173272,172888-173072,171377-172717	172718-172887,173073-173184,173273-174098	Literature	10	906	69.6923	13	236	0	1	33	36	45	90	163	177	112	0	0	ORF_2304;ORF_2336;ORF_2052;ORF_2112;rORF182;ORF_2302;ORF_2351;ORF_2043;ORF_2337;ORF_2355;ORF_2044;ORF_2292;ORF_2053;ORFL264C_(UL123)_3,ORFL265C_(UL122)_3;ORF_2210;ORF_2305;ORF_2209;ORF_2353;ORF_2045;ORF_2219;ORF_2306;ORF_2109;ORF_2077;ORF_2307;ORF_2161;ORF_2273;ORF_2253;ORF_2274;ORF_2342;ORF_2308;ORF_2162;ORF_2340;ORF_2124;ORF_2293;ORF_2163;ORF_2291;ORF_2354;ORFL264C_(UL123)_2,ORFL265C_(UL122)_2;…	NA	rORF182;ORFL264C_(UL123)_3,ORFL265C_(UL122)_3;ORFL264C_(UL123)_2,ORFL265C_(UL122)_2;ORFL264C_(UL123)_1	203	NA	4
UL123-L	L	L	UL123	174099-174580,173185-173272,172888-173072,171377-172717	172718-172887,173073-173184,173273-174098	Kakuk_et_al_2021	3	8	0.615385	1	1	0	0	0	0	0	0	6	0	0	0	0	ORF_2304;ORF_2302;ORF_2298;ORF_2296;ORF_2331;ORF_2052;ORF_2332;ORF_2351;ORF_2112;ORF_2106;ORF_2330;ORF_2067;ORF_2335;ORF_2299;ORFL269C;ORF_2329;ORF_2074;ORF_2107;ORF_2325;ORF_2108;ORF_2327;ORF_2075;ORF_2326;ORF_2323;rORF182;ORF_2065;ORF_2334;ORF_2301;ORF_2328;ORF_2297;ORF_2336;ORF_2066;ORF_2300;ORF_2318;ORF_2105;ORF_2333;ORF_2043;ORF_2094;ORF_2076;ORF_2073;ORFL268C;ORFL270C_1;ORF_2051;ORF_2355;OR…	NA	ORFL269C;ORFL268C;ORFL270C_1;rORF182;ORFL264C_(UL123)_3,ORFL265C_(UL122)_3;ORFL264C_(UL123)_2,ORFL265C_(UL122)_2;ORFL264C_(UL123)_1	238	NA	7
UL123-SP2	SP	SP	UL123	173185-173443,172888-173072,171377-172717	172718-172887,173073-173184	Kakuk_et_al_2021	1	3	0.230769	0	3	0	0	0	0	0	0	0	0	0	0	0	ORF_2209;ORF_2337;ORF_2353;rORF181;ORF_2292;ORF_2053;ORF_2044;ORF_2210;ORFL264C_(UL123)_3,ORFL265C_(UL122)_3;ORF_2109;ORF_2355;ORF_2045;ORF_2306;ORF_2077;ORF_2272;ORF_2219;ORF_2305;ORF_2163;ORF_2342;ORF_2253;ORF_2215;ORF_2354;ORF_2338;ORF_2308;ORF_2161;ORF_2252;ORF_2340;ORF_2293;ORF_2220;ORF_2307;ORFL264C_(UL123)_2,ORFL265C_(UL122)_2;ORF_2244;ORF_2339;ORF_2273;ORF_2247;ORF_2095;ORF_2162;ORF_2124;…	NA	ORFL264C_(UL123)_3,ORFL265C_(UL122)_3;rORF181;ORFL264C_(UL123)_2,ORFL265C_(UL122)_2;ORFL264C_(UL123)_1	197	NA	4
UL123-SP3	SP	SP	UL123	173407-173443,173185-173272,172888-173072,171377-172717	172718-172887,173073-173184,173273-173406	Kakuk_et_al_2021	4	20	1.53846	0	0	0	0	6	0	0	0	2	6	6	0	0	ORF_2209;ORF_2210;ORFL264C_(UL123)_3,ORFL265C_(UL122)_3;ORF_2353;ORF_2219;ORF_2109;ORF_2292;ORF_2337;ORF_2355;ORF_2306;ORF_2077;ORF_2044;ORF_2305;ORF_2053;ORF_2045;ORF_2163;ORF_2339;ORF_2291;ORF_2342;ORF_2213;ORF_2162;ORF_2252;ORF_2124;ORF_2308;ORF_2250;ORF_2274;ORF_2340;ORF_2208;ORF_2244;ORF_2307;ORF_2068;ORF_2247;ORF_2253;ORF_2303;ORF_2273;ORF_2248;ORF_2352;ORF_2161;ORF_2246;ORF_2293;ORF_2319;O…	NA	ORFL264C_(UL123)_3,ORFL265C_(UL122)_3;ORFL264C_(UL123)_2,ORFL265C_(UL122)_2;ORFL264C_(UL123)_1	195	NA	3
UL123-SP3-L	SP	L,SP	UL123	173407-173559,173185-173272,172888-173072,171377-172717	172718-172887,173073-173184,173273-173406	Kakuk_et_al_2021	1	3	0.230769	0	3	0	0	0	0	0	0	0	0	0	0	0	ORF_2207;ORF_2209;ORFL264C_(UL123)_3,ORFL265C_(UL122)_3;ORF_2109;ORF_2353;ORF_2337;ORF_2219;ORF_2306;ORF_2077;ORF_2355;ORF_2292;ORF_2305;ORF_2045;ORF_2044;ORF_2210;ORF_2053;ORF_2251;ORF_2215;ORF_2354;ORF_2341;ORF_2095;ORF_2096;ORF_2252;ORF_2124;ORF_2211;ORF_2220;ORF_2214;ORFL264C_(UL123)_2,ORFL265C_(UL122)_2;ORF_2163;ORF_2339;ORF_2291;ORF_2342;ORF_2213;ORF_2162;ORF_2273;ORF_2248;ORF_2308;ORF_2250…	NA	ORFL264C_(UL123)_3,ORFL265C_(UL122)_3;ORFL264C_(UL123)_2,ORFL265C_(UL122)_2;ORFL264C_(UL123)_1	196	NA	3
UL123-SP4	SP	SP	UL123	174099-174217,173185-173272,171377-173072	173073-173184,173273-174098	Kakuk_et_al_2021	2	8	0.615385	0	2	0	0	0	0	0	0	6	0	0	0	0	ORF_2052;ORF_2112;ORF_2351;ORF_2043;ORF_2336;rORF182;ORF_2304;ORF_2302;ORF_2355;ORFL264C_(UL123)_3,ORFL265C_(UL122)_3;ORF_2077;ORF_2337;ORF_2209;ORF_2109;ORF_2353;ORF_2306;ORF_2219;ORF_2044;ORF_2210;ORF_2305;ORF_2045;ORF_2053;ORF_2292;ORF_2233;ORF_2157;ORF_2263;ORF_2285;ORF_2313;ORF_2193;ORF_2279;ORF_2270;ORF_2229;ORF_2268;ORF_2240;ORF_2247;ORF_2345;ORF_2243;ORF_2171;ORF_2185;ORF_2283;ORF_2151;OR…	NA	rORF182;ORFL264C_(UL123)_3,ORFL265C_(UL122)_3;ORFL264C_(UL123)_2,ORFL265C_(UL122)_2;ORFL264C_(UL123)_1	212	NA	4
UL123-UL122-SP1	PC	PC,S	UL123	174099-174217,173185-173272,172888-173072,169752-171342	171343-172887,173073-173184,173273-174098	Balazs_et_al_2018	7	64	4.92308	15	23	0	0	2	0	0	6	13	2	3	0	0	ORF_2302;rORF182;ORF_2043;ORF_2112;ORF_2336;ORF_2304;ORF_2052;ORF_2351;ORFL264C_(UL123)_3,ORFL265C_(UL122)_3;ORF_2353;ORF_2337;ORF_2355;ORF_2306;ORF_2209;ORF_2044;ORF_2077;ORF_2305;ORF_2045;ORF_2109;ORF_2292;ORF_2210;ORF_2053;ORF_2219;ORF_2354;ORF_2220;ORF_2095;ORF_2215;ORF_2340;ORF_2308;ORF_2161;ORF_2273;ORF_2342;ORFL264C_(UL123)_2,ORFL265C_(UL122)_2;ORF_2163;ORF_2307;ORF_2247;ORF_2253;ORF_2162;…	NA	rORF182;ORFL264C_(UL123)_3,ORFL265C_(UL122)_3;ORFL264C_(UL123)_2,ORFL265C_(UL122)_2;ORFL265C.iORF2;ORFL265C_(UL122)_1;ORFL265C.iORF3;ORFL265C.iORF1;rORF178	155	NA	8
UL123-UL122-SP1-L	PC	L,PC,SP	UL123	174099-174580,173185-173272,172888-173072,169752-171342	171343-172887,173073-173184,173273-174098	Kakuk_et_al_2021	2	7	0.538462	4	3	0	0	0	0	0	0	0	0	0	0	0	ORF_2331;ORF_2302;ORF_2332;ORF_2351;ORF_2112;ORF_2106;ORF_2330;ORF_2067;ORF_2335;ORF_2299;ORFL269C;ORF_2329;ORF_2074;ORF_2107;ORF_2325;ORF_2108;ORF_2327;ORF_2075;ORF_2326;ORF_2323;rORF182;ORF_2065;ORF_2334;ORF_2301;ORF_2328;ORF_2297;ORF_2336;ORF_2066;ORF_2300;ORF_2318;ORF_2105;ORF_2333;ORF_2043;ORF_2094;ORF_2076;ORF_2073;ORFL268C;ORF_2304;ORF_2051;ORF_2298;ORF_2296;ORFL270C_1;ORF_2052;ORF_2292;OR…	NA	rORF182;ORFL269C;ORFL268C;ORFL270C_1;ORFL264C_(UL123)_3,ORFL265C_(UL122)_3;ORFL264C_(UL123)_2,ORFL265C_(UL122)_2;ORFL265C.iORF2;ORFL265C_(UL122)_1;ORFL265C.iORF3;ORFL265C.iORF1;rORF178	190	NA	11
UL123-UL122-SP2-L	PC	L,PC,SP	UL123	174099-174580,173185-173272,172888-173072,170507-171342,169752-170041	170042-170506,171343-172887,173073-173184,173273-174098	Kakuk_et_al_2021	2	5	0.384615	0	1	0	0	0	0	0	0	0	0	4	0	0	ORF_2051;ORF_2296;ORF_2304;ORFL270C_1;ORF_2332;ORF_2351;ORF_2112;ORF_2106;ORF_2330;ORF_2067;ORF_2335;ORF_2299;ORFL269C;ORF_2329;ORF_2074;ORF_2107;ORF_2325;ORF_2108;ORF_2327;ORF_2075;ORF_2326;ORF_2323;rORF182;ORF_2065;ORF_2334;ORF_2301;ORF_2328;ORF_2297;ORF_2336;ORF_2066;ORF_2300;ORF_2318;ORF_2105;ORF_2333;ORF_2043;ORF_2094;ORF_2076;ORF_2073;ORFL268C;ORF_2302;ORF_2052;ORF_2298;ORF_2331;ORF_2044;OR…	NA	ORFL270C_1;rORF182;ORFL269C;ORFL268C;ORFL264C_(UL123)_3,ORFL265C_(UL122)_3;ORFL264C_(UL123)_2,ORFL265C_(UL122)_2;rORF178	133	NA	7
UL124	canonic	canonic	UL124	170904-171041,173246-173817	171042-173245	Literature	5	35	2.69231	17	3	0	0	2	0	0	0	0	7	6	0	0	ORF_2039;ORFL261W_1;ORF_2035;ORF_2040;ORF_2530;ORF_2496;ORF_2486;ORF_2506;ORF_2497;ORF_2038;ORF_2504;ORF_2485;ORF_2042;ORFL261W_2;ORFL266W_(UL124);ORF_2484;ORF_2517;ORF_2036;ORF_2508;ORF_2509;ORF_2531;ORF_2041;ORF_2507;ORF_2498;ORF_2505;ORF_2037;ORF_2514	NA	ORFL261W_1;ORFL261W_2;ORFL266W_(UL124)	27	NA	3
UL128-NSP	NSP	NSP	UL128	175333-176057	no_intron	Balazs_et_al_2018	2	8	0.615385	2	0	0	0	0	0	0	0	0	0	6	0	0	ORF_2017;ORF_1972;ORF_2016;ORF_2026;ORF_2014;ORF_1938;ORF_1973;ORFL271C.iORF1_1;ORF_2010;ORF_1964;ORF_2029;ORF_1936;ORF_1999;ORF_2013;ORF_1937;ORF_1955;rORF184;ORF_1987;ORF_1986;ORF_2009;ORF_1988;ORF_2008;ORF_1951;ORF_1935;ORF_2025;ORF_1950;ORF_1971;ORFL271C_(UL128_truncated)_1;ORFL271C.iORF1_2;ORF_1975;ORF_2011;ORF_1947;ORF_1979;ORF_1956;ORF_1976;ORF_1994;ORF_1940;ORF_1965;ORF_2015;ORF_1974;ORF_…	NA	ORFL271C.iORF1_1;ORFL271C.iORF1_2;ORFL271C_(UL128_truncated)_1;ORFL271C_(UL128_truncated)_2;rORF184	46	NA	5
UL128-SP	SP	SP	UL128	175690-176057,175333-175570	175571-175689	Balazs_et_al_2018	8	321	24.6923	280	8	0	2	1	0	4	2	0	8	16	0	0	ORF_2025;rORF184;ORF_1964;ORF_2029;ORF_1937;ORFL271C_(UL128_truncated)_2;ORF_1955;ORF_1965;ORF_2008;ORF_1999;ORF_1973;ORF_1986;ORF_2014;ORF_1938;ORF_1956;ORF_1947;ORF_1987;ORF_2030;ORF_1971;ORF_1948;ORF_2009;ORF_1935;ORF_1994;ORF_1936;ORFL271C.iORF1_1;ORFL271C.iORF1_2;ORF_2017;ORF_1929;ORF_2026;ORF_1949;ORF_1940;ORF_2015;ORF_2011;ORF_1972;ORFL271C_(UL128_truncated)_1;ORF_1988;ORF_2010;ORF_2016;OR…	NA	rORF184;ORFL271C_(UL128_truncated)_2;ORFL271C.iORF1_1;ORFL271C.iORF1_2;ORFL271C_(UL128_truncated)_1	44	NA	5
UL129	canonic	canonic	UL129	175690-176694,175333-175570	175571-175689	Balazs_et_al_2018	6	61	4.69231	37	3	0	1	0	0	0	0	6	11	3	0	0	ORF_1963;ORF_1964;ORF_1971;ORF_2020;ORF_1973;ORF_2014;ORF_2023;ORF_1946;ORF_2032;ORF_2028;ORF_1969;ORF_2022;ORF_1982;ORF_2008;ORF_2029;ORF_2021;ORFL271C_(UL128_truncated)_3;ORF_1983;ORF_1933;ORF_1998;ORF_1954;ORF_1928;ORF_2001;ORF_2025;ORF_1994;ORF_1987;ORF_1938;ORF_2003;ORF_1961;ORF_2009;ORF_1947;ORF_1956;ORF_1992;ORF_1993;ORF_2033;ORF_1984;ORF_2004;ORF_1948;ORF_1937;ORF_2019;ORF_1965;ORF_1925;O…	UL129	rORF185;rORF184;ORFL271C_(UL128_truncated)_3;ORFL271C.iORF1_1;ORFL271C.iORF1_2;ORFL271C_(UL128_truncated)_2;ORFL271C_(UL128_truncated)_1	83	1	7
UL129-L-SP3	SP	L,SP	UL129	175690-176772,175333-175570	175571-175689	Kakuk_et_al_2021	3	16	1.23077	12	0	0	0	0	0	0	0	2	2	0	0	0	ORF_2023;ORF_2027;ORF_1960;ORF_2014;ORF_1964;ORF_1994;ORF_1973;ORF_1954;ORF_1969;ORF_2018;ORF_1946;ORF_1965;ORF_1998;ORF_2021;ORF_2032;ORF_1933;rORF184;ORF_2020;ORFL271C_(UL128_truncated)_2;rORF185;ORF_2029;ORF_2009;ORF_2008;ORF_2004;ORF_2022;ORF_1963;ORF_2025;ORF_2028;ORFL271C_(UL128_truncated)_3;ORF_1985;ORF_1986;ORF_1936;ORF_1956;ORF_2031;ORF_1948;ORF_1937;ORF_1955;ORF_2003;ORF_2019;ORF_1984;O…	UL129	rORF185;ORFL271C.iORF1_2;ORFL271C_(UL128_truncated)_2;ORFL271C_(UL128_truncated)_3;rORF184;ORFL271C.iORF1_1;ORFL271C_(UL128_truncated)_1	87	1	7
UL129-NSP	NSP	NSP	UL129	175333-176694	no_intron	Kakuk_et_al_2021	1	3	0.230769	3	0	0	0	0	0	0	0	0	0	0	0	0	ORF_2023;ORF_2004;ORF_1982;ORF_2033;ORF_1972;ORF_1933;ORF_1973;ORF_2010;ORF_2014;ORF_1938;ORF_1999;ORF_1946;ORF_1929;ORF_1970;ORFL271C.iORF1_1;ORF_1971;ORF_1985;ORF_1998;ORF_1928;ORF_2034;ORF_1979;ORF_1951;ORFL271C_(UL128_truncated)_3;ORF_2008;ORF_2009;ORF_2032;ORF_1945;ORF_1986;ORF_1969;ORF_1996;ORF_2015;ORF_1987;ORF_1925;ORF_2013;ORF_1961;ORF_1974;ORF_2022;ORF_1983;ORF_2003;ORF_1994;ORF_2026;rO…	UL129;UL128	ORFL271C_(UL128_truncated)_3;ORFL271C_(UL128_truncated)_2;ORFL271C.iORF1_1;rORF184;ORFL271C_(UL128_truncated)_1;rORF185;ORFL271C.iORF1_2	85	2	7
UL129-NSP-S	NSP	NSP,S	UL129	175333-176534	no_intron	Kakuk_et_al_2021	3	19	1.46154	0	2	0	0	0	0	0	12	0	0	5	0	0	ORF_1946;ORF_1972;ORF_2032;ORF_2014;ORFL271C.iORF1_1;ORF_2010;ORF_2031;ORF_1936;ORF_1985;ORF_2034;ORFL271C_(UL128_truncated)_3;ORF_2023;ORF_1964;ORF_1979;ORF_1986;ORF_1969;ORF_1998;ORF_1973;ORF_2021;ORFL271C.iORF1_2;ORF_1974;ORF_2020;ORF_1950;ORF_1937;ORF_1994;ORF_2022;ORF_1975;ORF_1928;ORF_1999;ORF_2017;ORF_2033;ORF_1988;ORF_1940;ORF_1951;ORF_2025;ORF_1935;ORF_1996;ORF_2026;ORF_2029;ORF_1987;ORF…	UL129;UL128	ORFL271C_(UL128_truncated)_1;rORF185;ORFL271C_(UL128_truncated)_3;rORF184;ORFL271C_(UL128_truncated)_2;ORFL271C.iORF1_1;ORFL271C.iORF1_2	76	2	7
UL129-SP-L	SP	L,SP	UL129	175948-176772,175690-175824,175333-175570	175571-175689,175825-175947	Kakuk_et_al_2021	2	4	0.307692	1	0	0	0	0	0	0	0	0	0	3	0	0	ORF_1960;ORF_1992;ORF_2004;ORF_1982;ORF_1954;ORF_2032;ORF_1970;ORF_1945;ORF_2018;ORFL271C.iORF1_2;ORF_2021;ORFL271C_(UL128_truncated)_3;ORF_2029;ORF_1993;ORF_1926;ORF_1996;ORF_1998;ORF_2028;ORF_2020;ORF_1969;ORF_2023;ORF_2014;ORF_1933;ORF_2001;ORF_2031;ORF_2027;ORF_2022;ORF_2033;ORF_2003;ORF_1983;ORF_1985;ORF_1984;ORF_2019;ORF_1927;ORF_1953;rORF185;ORF_2024;ORF_2002;ORF_1928;ORF_2034;ORF_1925;ORF…	NA	ORFL271C_(UL128_truncated)_3;rORF185;ORFL271C.iORF1_2;ORFL271C_(UL128_truncated)_2;ORFL271C.iORF1_1;ORFL271C_(UL128_truncated)_1	74	NA	6
UL129-SP-S	SP	S,SP	UL129	175690-176534,175333-175570	175571-175689	Kakuk_et_al_2021	7	21	1.61538	8	1	0	1	0	0	0	3	4	2	2	0	0	ORF_2022;ORF_1963;ORF_2014;ORF_1973;ORF_2023;ORF_1946;ORF_2008;ORF_1984;ORF_1992;ORF_2030;ORF_1954;ORF_2029;ORF_1983;ORF_1969;ORF_2025;ORF_1938;ORF_2019;ORF_2031;ORFL271C_(UL128_truncated)_3;ORF_2032;ORF_1998;ORF_1948;ORF_1971;ORF_1994;ORF_1956;rORF184;ORF_1964;ORF_2020;ORF_1955;ORF_1926;ORF_1986;ORF_2021;ORF_1947;ORF_2018;ORF_2024;rORF185;ORF_1993;ORF_1935;ORF_2009;ORF_1925;ORF_1937;ORF_1999;ORF…	UL129	rORF185;rORF184;ORFL271C.iORF1_2;ORFL271C_(UL128_truncated)_3;ORFL271C.iORF1_1;ORFL271C_(UL128_truncated)_2;ORFL271C_(UL128_truncated)_1	74	1	7
UL129-SP2	SP	SP	UL129	175948-176694,175690-175824,175333-175570	175571-175689,175825-175947	Kakuk_et_al_2021	2	7	0.538462	6	1	0	0	0	0	0	0	0	0	0	0	0	ORF_2004;ORF_2014;ORF_1993;ORF_1970;ORF_2023;ORF_1933;ORF_1983;ORF_2021;ORF_2029;ORF_2001;ORF_1954;ORF_2031;ORF_1982;ORF_2018;ORF_1969;ORF_1945;ORF_2020;ORF_1985;ORF_2003;ORF_1998;ORF_2028;ORFL271C.iORF1_2;ORF_1926;ORF_2032;ORF_2033;ORF_2019;ORF_1996;ORF_1992;ORFL271C_(UL128_truncated)_3;ORF_2022;ORF_2002;ORF_1928;ORF_1984;ORF_1999;rORF185;ORF_2034;ORF_1925;ORF_1927;ORF_2024;ORF_2008;ORF_1973;ORF…	NA	ORFL271C.iORF1_2;ORFL271C_(UL128_truncated)_3;rORF185;ORFL271C_(UL128_truncated)_2;ORFL271C.iORF1_1;ORFL271C_(UL128_truncated)_1	70	NA	6
UL13	canonic	canonic	UL13	19194-20796	no_intron	Balazs_et_al_2018	7	39	3	3	21	0	0	0	1	3	4	2	5	0	0	0	ORF_1907;ORF_1909;ORF_1910;ORF_1917;ORF_1913;ORF_1919;ORFL46W;ORF_1908;ORF_1914;ORFL46W.iORF1_(UL13);ORF_1921;ORF_1915;ORFL46W.iORF2;ORF_1912;ORF_1916;ORF_1918;ORF_1920	UL13	ORFL46W.iORF2;ORFL46W;ORFL46W.iORF1_(UL13)	17	1	3
UL34.5-UL35	embedded	embedded,PC	UL34	44787-48050	no_intron	Kakuk_et_al_2021	1	4	0.307692	0	4	0	0	0	0	0	0	0	0	0	0	0	ORF_1498;ORFL98W.iORF1;ORFL98W_(UL35);ORF_1516;ORF_1518;ORF_1501;ORFL96W.iORF2;ORF_1511;ORF_1512;ORF_1519;ORFL98W.iORF2;ORF_1500;ORF_1507;ORF_1503;ORF_1517;ORF_1502;ORF_1506;ORF_1509;ORFL97W;ORF_1505;ORF_1513;ORF_1499;ORF_1508;ORF_1510;ORF_1504	UL35	ORFL97W;ORFL98W.iORF1;ORFL98W_(UL35);ORFL96W.iORF2;ORFL98W.iORF2	25	1	5
UL13-UL14	PC	PC	UL13	19194-22168	no_intron	Balazs_et_al_2018	2	4	0.307692	0	1	0	0	0	0	0	0	3	0	0	0	0	ORF_1917;ORF_1852;ORFL46W.iORF1_(UL13);ORF_1910;ORF_1914;ORF_1918;ORF_2005;ORF_1920;ORFL48W_(UL15A);ORF_1857;ORF_1907;ORF_1854;ORF_1913;ORFL47W_(UL14);ORF_1919;ORF_1858;ORF_1916;ORF_2006;ORFL46W.iORF2;ORFL47W.iORF1;ORF_1909;ORF_1908;ORF_1915;ORF_1853;ORF_1912;ORFL46W;ORF_1921;ORF_1855	UL13;UL14;UL15A	ORFL46W.iORF1_(UL13);ORFL47W.iORF1;ORFL47W_(UL14);ORFL48W_(UL15A);ORFL46W;ORFL46W.iORF2	28	3	6
UL13.5	embedded	embedded	UL13	19714-20796	no_intron	Balazs_et_al_2018	5	9	0.692308	1	2	0	0	0	3	1	0	0	0	2	0	0	ORF_1915;ORF_1916;ORF_1919;ORF_1914;ORF_1918;ORF_1908;ORF_1913;ORF_1917;ORF_1909;ORF_1910;ORF_1920;ORF_1921	NA	NA	12	NA	0
UL43.5-UL42-UL41-UL40	embedded	embedded,PC	UL43	53094-55415	no_intron	Kakuk_et_al_2021	1	5	0.384615	0	5	0	0	0	0	0	0	0	0	0	0	0	ORFL110C.iORF2;ORF_1308;ORF_1296;ORF_1279;ORF_1304;ORF_1297;ORFL110C.iORF1;ORF_1298;ORFL107C_(UL41A);ORF_1280;ORF_1289;ORF_1301;ORFL106C;ORF_1299;ORF_1307;ORF_1294;ORF_1305;ORFL109C_(UL42);ORFL105C_(UL40);ORFL108C;ORF_1277;ORF_1293;ORF_1302;ORF_1306;ORF_1300	UL41A;UL42;UL40	ORFL105C_(UL40);ORFL110C.iORF1;ORFL106C;ORFL108C;ORFL110C.iORF2;ORFL109C_(UL42);ORFL107C_(UL41A)	25	3	7
UL130-UL128-NSP	PC	NSP,PC	UL130	175333-176924	no_intron	Balazs_et_al_2018	1	5	0.384615	0	0	0	0	0	0	0	0	5	0	0	0	0	ORF_2034;ORF_2014;ORF_2023;ORF_2004;ORFL271C_(UL128_truncated)_3;ORF_1963;ORF_2022;ORF_1953;ORFL271C.iORF1_2;ORF_1964;ORF_1970;ORF_2017;ORF_1938;ORF_1975;ORF_1985;ORF_1999;ORF_1973;ORF_1929;ORF_1952;ORF_1946;ORF_1950;ORF_1982;ORF_1996;ORF_2011;ORF_1992;ORF_1961;ORF_1925;ORF_2033;ORF_1979;ORF_1974;ORF_1981;ORF_2032;ORF_1926;ORF_2026;ORF_2028;rORF184;ORF_1949;ORF_2027;ORF_2015;ORF_1962;ORF_2009;ORF…	UL128;UL129;UL130	ORFL271C_(UL128_truncated)_2;ORFL271C_(UL128_truncated)_1;rORF185;ORFL271C.iORF1_1;ORFL271C_(UL128_truncated)_3;rORF184;ORFL271C.iORF1_2;ORFL272C_(UL130)	97	3	8
UL130-UL128-S-NSP	PC	NSP,PC,S	UL130	175690-176872,175333-175570	175571-175689	Kakuk_et_al_2021	5	14	1.07692	4	2	0	0	0	0	0	2	0	3	3	0	0	ORF_2032;ORF_2023;ORF_1960;ORF_2014;ORF_2021;ORF_1963;ORF_2025;ORF_1992;ORF_1969;ORF_2018;ORF_1955;ORF_1982;ORF_2020;ORFL271C_(UL128_truncated)_3;ORF_2003;ORF_1973;ORF_1984;ORF_1993;ORF_1964;ORF_1994;ORF_1954;ORF_1983;ORF_2004;ORF_1938;ORF_2033;ORF_2027;ORF_2009;ORF_1995;ORF_1953;ORF_2029;ORF_2031;ORF_1998;ORF_1965;rORF184;ORF_2001;ORF_1933;ORF_2022;ORF_1986;rORF185;ORF_1961;ORF_1946;ORF_2002;ORF…	UL129;UL130	ORFL272C_(UL130);ORFL271C.iORF1_2;ORFL271C.iORF1_1;rORF185;ORFL271C_(UL128_truncated)_3;rORF184;ORFL271C_(UL128_truncated)_2;ORFL271C_(UL128_truncated)_1	93	2	8
UL130-UL128-SP	PC	PC,SP	UL130	175690-176924,175333-175570	175571-175689	Balazs_et_al_2018	5	53	4.07692	25	10	0	0	7	0	0	0	0	4	7	0	0	ORF_2014;ORF_1954;ORF_1964;ORF_1992;ORF_1960;ORF_1981;ORF_2020;ORF_1969;rORF185;ORF_1994;ORF_2027;ORF_2025;ORF_1995;ORF_1936;ORF_1946;ORF_2029;ORF_1948;ORF_2032;ORF_2033;ORF_1959;ORF_1983;ORF_2031;ORF_2008;ORF_2022;ORF_1971;ORF_1961;ORFL271C_(UL128_truncated)_2;ORF_1984;ORF_1952;ORF_1955;ORF_2004;ORFL271C_(UL128_truncated)_3;ORF_1938;ORF_1933;ORF_1993;ORF_1998;ORF_1987;ORF_2024;ORF_2030;ORF_2002;…	UL129;UL130	ORFL272C_(UL130);ORFL271C_(UL128_truncated)_3;rORF184;ORFL271C.iORF1_2;ORFL271C.iORF1_1;rORF185;ORFL271C_(UL128_truncated)_2;ORFL271C_(UL128_truncated)_1	95	2	8
UL131A-UL128-SP1	PC	PC,SP	UL131A	177080-177325,175948-176971,175690-175824,175333-175570	175571-175689,175825-175947,176972-177079	Balazs_et_al_2018	4	20	1.53846	5	3	0	0	0	0	0	0	6	6	0	0	0	ORF_1989;ORF_1941;ORF_1966;ORFL273C_(UL131A)_2;ORF_2000;ORF_1968;ORF_2029;ORF_1926;ORF_2028;ORF_1969;ORF_1996;ORF_1945;ORF_2027;ORF_1995;ORF_2023;ORF_2031;ORF_2014;ORF_1970;ORF_2004;ORF_1959;ORF_2001;ORF_2003;ORFL271C.iORF1_2;ORF_1954;ORFL271C_(UL128_truncated)_3;ORF_1967;ORF_1992;ORF_1993;ORF_1960;ORF_1983;ORF_2022;ORF_1981;ORF_1984;ORF_2032;ORF_1978;ORF_2033;ORF_2024;ORFL272C_(UL130);ORF_2021;O…	UL130	ORFL273C_(UL131A)_2;ORFL272C_(UL130);ORFL271C_(UL128_truncated)_3;rORF185;ORFL271C.iORF1_2;ORFL273C_(UL131A)_1;ORFL271C_(UL128_truncated)_2;ORFL271C.iORF1_1;ORFL271C_(UL128_truncated)_1	91	1	9
UL131A-UL128-SP3	PC	PC,SP	UL131A	177080-177325,175333-176971	176972-177079	Kakuk_et_al_2021	2	10	0.769231	0	0	0	0	0	0	0	5	0	5	0	0	0	ORF_1966;ORF_1941;ORF_1989;ORFL273C_(UL131A)_2;ORF_2004;ORF_1975;ORF_1978;ORF_1969;ORFL271C.iORF1_1;ORF_2014;ORF_1981;ORF_1963;ORF_1952;ORF_1984;ORFL271C.iORF1_2;ORF_2013;ORF_1938;ORF_1970;rORF185;ORF_1953;ORF_1996;ORF_1950;ORF_1954;ORF_2011;ORF_2015;ORF_2028;ORF_1960;ORF_1979;ORF_2032;ORF_1972;ORF_1982;ORF_1926;ORFL271C_(UL128_truncated)_2;rORF184;ORFL273C_(UL131A)_1;ORF_1992;ORF_1999;ORF_1980;O…	UL128;UL129;UL130	ORFL273C_(UL131A)_2;ORFL271C_(UL128_truncated)_2;ORFL272C_(UL130);ORFL271C_(UL128_truncated)_1;ORFL271C.iORF1_1;ORFL271C.iORF1_2;rORF185;rORF184;ORFL271C_(UL128_truncated)_3;ORFL273C_(UL131A)_1	106	3	10
UL131A-UL128-SP4	PC	PC,SP	UL131A	177080-177325,175690-176971,175333-175570	175571-175689,176972-177079	Balazs_et_al_2018	9	283	21.7692	84	51	0	0	5	10	16	13	29	42	33	0	0	ORF_1989;ORF_1966;ORFL273C_(UL131A)_2;ORF_1941;ORF_1995;ORF_1946;ORF_2024;ORF_1933;ORF_1986;ORF_1969;ORFL271C_(UL128_truncated)_3;ORF_1994;ORFL273C_(UL131A)_1;ORF_1954;ORF_2029;ORF_2000;rORF185;ORF_1936;ORF_1978;ORF_1960;ORF_2014;ORF_2032;ORF_2020;ORF_2008;ORF_1964;ORF_2031;ORFL271C.iORF1_2;ORF_1926;ORFL271C_(UL128_truncated)_2;ORF_1961;ORF_1952;ORF_1984;ORF_2025;ORF_1955;ORF_2027;ORF_2022;ORF_19…	UL129;UL130	ORFL273C_(UL131A)_2;ORFL273C_(UL131A)_1;rORF184;rORF185;ORFL271C_(UL128_truncated)_2;ORFL271C.iORF1_2;ORFL271C_(UL128_truncated)_3;ORFL272C_(UL130);ORFL271C.iORF1_1;ORFL271C_(UL128_truncated)_1	104	2	10
UL131A-UL128-SP5	PC	PC,SP	UL131A	175690-177325,175333-175570	175571-175689	Balazs_et_al_2018	5	34	2.61538	10	7	0	0	0	0	0	9	0	3	5	0	0	ORF_1994;ORF_1986;ORF_1954;ORF_2001;ORF_1971;ORF_1946;ORF_1998;ORF_1966;ORF_2024;ORF_1945;ORFL273C_(UL131A)_1;ORF_1987;ORF_2004;ORF_1969;ORF_1935;ORFL271C_(UL128_truncated)_3;ORF_1933;ORF_1965;ORF_2021;ORF_1993;ORF_1978;ORF_1926;ORF_1968;ORF_1970;ORF_2031;ORF_1960;ORF_2025;ORF_2027;ORF_1941;ORF_1984;ORF_1955;ORF_1936;ORF_2029;ORF_2014;ORF_2023;ORF_1963;ORFL271C.iORF1_2;ORF_2002;ORF_1948;rORF185;O…	UL129;UL131A;UL130	ORFL272C_(UL130);ORFL271C_(UL128_truncated)_3;rORF185;ORFL273C_(UL131A)_2;ORFL271C.iORF1_2;ORFL271C.iORF1_1;ORFL271C_(UL128_truncated)_2;rORF184;ORFL273C_(UL131A)_1;ORFL271C_(UL128_truncated)_1	110	3	10
UL132	canonic	canonic	UL132	177317-178412	no_intron	Balazs_et_al_2018	10	1743	134.077	1525	43	1	0	6	15	19	10	18	56	50	0	0	ORF_1878;ORF_1866;ORF_1871;ORF_1883;ORFL276C_(UL132);ORFL276C.iORF1;ORF_1879;ORF_1882;ORF_1884;ORF_1865;ORF_1875;ORF_1873;ORF_1877;ORF_1874;ORF_1881;ORF_1880;ORF_1876	UL132	ORFL276C.iORF1;ORFL276C_(UL132)	17	1	2
UL132-L1	L	L	UL132	177317-178642	no_intron	Kakuk_et_al_2021	7	59	4.53846	38	4	3	0	0	2	1	0	0	8	3	0	0	ORF_1879;ORFL276C_(UL132);ORF_1875;ORF_1883;ORF_1865;ORF_1874;ORF_1878;ORF_1880;ORF_1866;ORFL276C.iORF1;ORF_1871;ORF_1877;ORF_1873;ORF_1876;ORF_1881;ORF_1864;ORF_1884;ORF_1882	UL132	ORFL276C.iORF1;ORFL276C_(UL132)	18	1	2
UL132-L2	L	L	UL132	177317-178769	no_intron	Kakuk_et_al_2021	7	43	3.30769	19	8	0	0	3	0	4	0	2	2	5	0	0	ORFL276C_(UL132);ORF_1883;ORF_1866;ORF_1874;ORF_1878;ORFL276C.iORF1;ORF_1864;ORF_1875;ORF_1884;ORF_1873;ORF_1879;ORF_1881;ORF_1863;ORF_1871;ORF_1876;ORF_1882;ORF_1880;ORF_1877;ORF_1865	UL132	ORFL276C_(UL132);ORFL276C.iORF1	19	1	2
UL132-L3	L	L	UL132	177317-178850	no_intron	Kakuk_et_al_2021	7	43	3.30769	23	1	0	0	6	0	1	3	0	5	4	0	0	ORFL276C_(UL132);ORF_1873;ORF_1883;ORF_1866;ORF_1884;ORF_1875;ORF_1878;ORF_1874;ORF_1864;ORF_1881;ORFL276C.iORF1;ORF_1871;ORF_1863;ORF_1879;ORF_1882;ORF_1876;ORF_1865;ORF_1880;ORF_1877	UL132	ORFL276C.iORF1;ORFL276C_(UL132)	19	1	2
UL132-L4	L	L	UL132	177317-179013	no_intron	Kakuk_et_al_2021	5	23	1.76923	10	2	0	0	0	5	0	0	0	4	2	0	0	ORF_1884;ORF_1883;ORFL278C.iORF1;ORF_1874;ORF_1873;ORF_1866;ORF_1876;ORF_1880;ORFL276C_(UL132);ORF_1864;ORF_1878;ORF_1875;ORF_1871;ORF_1882;ORF_1877;ORF_1865;ORF_1879;ORF_1863;ORFL276C.iORF1;ORF_1881	UL132	ORFL276C_(UL132);ORFL276C.iORF1;ORFL278C.iORF1	20	1	3
UL132.5-S2	embedded	embedded,S	UL132	177317-177954	no_intron	Balazs_et_al_2018	3	285	21.9231	277	3	5	0	0	0	0	0	0	0	0	0	0	ORF_1883;ORF_1881;ORF_1874;ORF_1875;ORF_1884;ORF_1876;ORF_1882;ORF_1877;ORF_1880	NA	NA	9	NA	0
UL25-S	S	S	UL25	30014-32124	no_intron	Kakuk_et_al_2021	4	42	3.23077	4	34	0	0	0	0	0	0	1	0	3	0	0	ORF_1617;ORF_1633;ORF_1622;ORF_1636;ORF_1631;ORF_1634;ORF_1625;ORF_1619;ORF_1621;ORF_1632;ORF_1618;ORF_1627;ORF_1626;ORF_1620;ORF_1635;ORF_1629;ORF_1630;ORF_1628;ORFL70W_(UL25);ORF_1637	UL25	ORFL70W_(UL25)	20	1	1
UL13L	L	L	UL13	19005-20796	no_intron	Balazs_et_al_2018	6	14	1.07692	2	3	0	0	0	2	0	1	0	2	4	0	0	ORF_1907;ORF_1917;ORF_1908;ORF_1914;ORF_1913;ORFL46W.iORF2;ORF_1920;ORF_1909;ORF_1915;ORFL46W.iORF1_(UL13);ORFL46W;ORF_1918;ORF_1921;ORF_1923;rORF37;ORF_1912;ORF_1916;ORF_1910;ORF_1911;ORF_1919	UL13	ORFL46W.iORF1_(UL13);ORFL46W.iORF2;ORFL46W;rORF37	20	1	4
UL14-UL15A	PC	PC	UL14	20846-22168	no_intron	Balazs_et_al_2018	9	161	12.3846	14	26	0	0	6	5	13	18	21	27	31	0	0	ORF_1855;ORF_1857;ORF_1858;ORF_1853;ORFL47W.iORF1;ORF_1852;ORF_1854;ORFL48W_(UL15A);ORFL47W_(UL14)	UL15A	ORFL48W_(UL15A);ORFL47W_(UL14);ORFL47W.iORF1	9	1	3
UL146-UL147-UL148-UL132	PC	PC	UL146	177317-180511	no_intron	Literature	10	1420	109.231	33	1153	0	9	14	14	25	29	70	47	26	0	0	ORF_1898;ORF_1893;ORF_1886;ORF_1882;ORF_1880;ORF_1861;ORF_1891;ORF_1883;ORFL280C_(UL147A);ORF_1889;ORFL285C_(UL146);ORF_1878;ORF_1866;ORFL276C_(UL132);ORFL278C_(UL148);ORF_1904;ORFL279C;ORF_1868;ORF_1884;ORF_1877;ORF_1879;ORF_1871;ORFL278C.iORF1;ORF_1876;ORF_1903;ORF_1890;ORF_1894;ORF_1896;ORF_1874;ORFL276C.iORF1;ORF_1902;ORFL284C_(UL147);ORF_1873;ORF_1899;ORF_1867;ORF_1864;ORF_1901;ORF_1863;ORF_…	UL148;UL132;UL147;UL146;UL147A	ORFL276C_(UL132);ORFL285C_(UL146);ORFL276C.iORF1;ORFL278C_(UL148);ORFL279C;ORFL280C_(UL147A);ORFL278C.iORF1;ORFL284C_(UL147)	46	5	8
UL147-UL148-UL132	PC	PC	UL147	177317-180051	no_intron	Balazs_et_al_2018	6	28	2.15385	10	10	0	0	0	2	0	1	2	3	0	0	0	ORFL280C_(UL147A);ORF_1880;ORF_1862;ORF_1882;ORFL284C_(UL147);ORF_1881;ORFL278C.iORF1;ORF_1868;ORF_1861;ORF_1879;ORF_1883;ORF_1863;ORF_1884;ORF_1866;ORF_1878;ORF_1873;ORF_1864;ORF_1886;ORFL276C.iORF1;ORF_1874;ORFL276C_(UL132);ORFL278C_(UL148);ORF_1871;ORF_1867;ORFL279C;ORF_1877;ORF_1895;ORF_1899;ORF_1894;ORF_1893;ORF_1865;ORF_1875;ORF_1876	UL132;UL147A;UL148;UL147	ORFL278C.iORF1;ORFL280C_(UL147A);ORFL279C;ORFL276C.iORF1;ORFL284C_(UL147);ORFL278C_(UL148);ORFL276C_(UL132)	33	4	7
UL147-UL148-UL132-L	PC	L,PC	UL147	177317-180212	no_intron	Kakuk_et_al_2021	2	6	0.461538	3	3	0	0	0	0	0	0	0	0	0	0	0	ORF_1876;ORF_1861;ORFL284C_(UL147);ORF_1868;ORF_1891;ORF_1882;ORF_1879;ORF_1886;ORF_1878;ORF_1889;ORF_1893;ORFL278C_(UL148);ORF_1898;ORF_1881;ORFL278C.iORF1;ORFL280C_(UL147A);ORF_1865;ORF_1883;ORF_1884;ORF_1880;ORF_1890;ORF_1866;ORF_1863;ORF_1874;ORFL279C;ORF_1873;ORF_1888;ORFL276C_(UL132);ORF_1875;ORF_1871;ORF_1895;ORFL276C.iORF1;ORF_1877;ORF_1864;ORF_1894;ORF_1899;ORF_1897;ORF_1867;ORF_1862;ORF…	UL132;UL147;UL148;UL147A	ORFL276C.iORF1;ORFL280C_(UL147A);ORFL279C;ORFL276C_(UL132);ORFL284C_(UL147);ORFL278C_(UL148);ORFL278C.iORF1	40	4	7
UL147A-UL148-UL132	PC	PC	UL147	177317-179756	no_intron	Balazs_et_al_2018	10	427	32.8462	64	262	0	3	4	1	16	12	19	24	22	0	0	ORF_1873;ORF_1862;ORF_1877;ORF_1876;ORF_1880;ORF_1863;ORF_1881;ORF_1882;ORF_1883;ORF_1886;ORF_1866;ORF_1867;ORFL279C;ORF_1878;ORF_1879;ORF_1884;ORFL276C_(UL132);ORFL280C_(UL147A);ORF_1865;ORFL276C.iORF1;ORF_1868;ORF_1871;ORFL278C_(UL148);ORF_1875;ORF_1861;ORF_1874;ORFL278C.iORF1;ORF_1864	UL132;UL147A;UL148	ORFL280C_(UL147A);ORFL276C_(UL132);ORFL279C;ORFL278C.iORF1;ORFL278C_(UL148);ORFL276C.iORF1	28	3	6
UL148-UL132	PC	L,PC	UL148	177317-179518	no_intron	Balazs_et_al_2018	8	145	11.1538	15	81	0	0	0	6	3	13	7	10	10	0	0	ORF_1868;ORF_1876;ORF_1873;ORF_1863;ORF_1881;ORF_1862;ORF_1866;ORF_1882;ORF_1883;ORF_1877;ORF_1886;ORF_1879;ORFL278C.iORF1;ORF_1861;ORFL276C_(UL132);ORFL279C;ORF_1880;ORFL278C_(UL148);ORF_1874;ORF_1884;ORF_1871;ORF_1867;ORF_1878;ORF_1865;ORFL276C.iORF1;ORF_1864;ORF_1875	UL132;UL148	ORFL279C;ORFL276C_(UL132);ORFL278C_(UL148);ORFL278C.iORF1;ORFL276C.iORF1	27	2	5
UL148-UL132-L	PC	L,PC	UL148	177317-179368	no_intron	Kakuk_et_al_2021	3	12	0.923077	4	4	0	0	0	0	0	0	0	4	0	0	0	ORF_1873;ORF_1861;ORFL276C_(UL132);ORF_1862;ORF_1863;ORFL279C;ORFL278C.iORF1;ORF_1877;ORF_1882;ORF_1868;ORF_1876;ORF_1874;ORF_1866;ORF_1880;ORF_1879;ORF_1883;ORF_1881;ORF_1884;ORF_1875;ORFL278C_(UL148);ORF_1864;ORF_1878;ORF_1886;ORF_1871;ORF_1867;ORFL276C.iORF1;ORF_1865	UL148;UL132	ORFL278C.iORF1;ORFL279C;ORFL278C_(UL148);ORFL276C_(UL132);ORFL276C.iORF1	27	2	5
UL148-UL132-S	PC	PC	UL148	177317-179278	no_intron	Balazs_et_al_2018	8	284	21.8462	242	19	0	1	0	0	6	2	1	9	4	0	0	ORF_1883;ORF_1873;ORFL276C_(UL132);ORF_1863;ORF_1875;ORF_1874;ORFL278C_(UL148);ORF_1866;ORF_1864;ORF_1881;ORF_1880;ORF_1876;ORFL278C.iORF1;ORF_1862;ORF_1867;ORF_1882;ORF_1884;ORF_1861;ORF_1871;ORF_1865;ORF_1868;ORF_1879;ORF_1877;ORFL276C.iORF1;ORF_1878	UL132;UL148	ORFL276C_(UL132);ORFL276C.iORF1;ORFL278C_(UL148);ORFL278C.iORF1	25	2	4
UL14L-UL15A	PC	L,PC	UL14	20821-22168	no_intron	Balazs_et_al_2018	10	299	23	188	25	0	1	10	3	7	11	10	19	25	0	0	ORF_1854;ORFL48W_(UL15A);ORF_1855;ORF_1853;ORF_1852;ORF_1857;ORFL47W_(UL14);ORF_1858;ORFL47W.iORF1	UL15A	ORFL48W_(UL15A);ORFL47W.iORF1;ORFL47W_(UL14)	9	1	3
UL14L-UL15A-UL16-UL17	PC	PC	UL14	20821-23603	no_intron	Balazs_et_al_2018	1	5	0.384615	0	0	0	0	0	0	0	0	0	5	0	0	0	ORF_1849;ORF_1852;ORFL47W.iORF1;ORFL49W_(UL16);ORF_1853;ORF_1848;ORF_1855;ORF_1838;ORF_1842;ORF_1858;ORF_1847;ORFL49W.iORF1;ORF_1854;ORF_1835;ORF_1846;ORF_1843;ORF_1857;ORF_1840;ORF_1845;ORFL50W_(UL17);ORFL48W_(UL15A);ORF_1844;ORF_1836;ORF_1859;ORFL47W_(UL14);rORF39;ORF_1841	UL17;UL15A;UL16	ORFL49W.iORF1;rORF39;ORFL49W_(UL16);ORFL47W_(UL14);ORFL48W_(UL15A);ORFL50W_(UL17);ORFL47W.iORF1	27	3	7
UL14L-UL15A-UL16-UL17L	PC	L,PC	UL14	20846-23603	no_intron	Balazs_et_al_2018	1	2	0.153846	0	2	0	0	0	0	0	0	0	0	0	0	0	ORF_1845;ORF_1858;ORF_1841;ORFL50W_(UL17);ORF_1848;ORFL47W.iORF1;ORF_1849;ORF_1852;ORF_1842;ORF_1859;ORFL48W_(UL15A);ORF_1843;ORF_1855;ORF_1857;ORF_1835;rORF39;ORFL49W_(UL16);ORF_1836;ORF_1844;ORF_1854;ORFL49W.iORF1;ORF_1847;ORF_1853;ORF_1846;ORF_1840;ORF_1838;ORFL47W_(UL14)	UL15A;UL17;UL16	ORFL47W_(UL14);ORFL49W_(UL16);rORF39;ORFL49W.iORF1;ORFL50W_(UL17);ORFL48W_(UL15A);ORFL47W.iORF1	27	3	7
UL16-UL17	PC	PC	UL16	22348-23603	no_intron	Balazs_et_al_2018	8	230	17.6923	56	39	0	0	0	9	8	10	29	43	36	0	0	rORF39;ORF_1844;ORF_1841;ORF_1846;ORF_1838;ORFL50W_(UL17);ORF_1842;ORF_1836;ORFL49W_(UL16);ORF_1843;ORFL49W.iORF1;ORF_1845;ORF_1835;ORF_1840	UL17;UL16	ORFL49W.iORF1;ORFL49W_(UL16);rORF39;ORFL50W_(UL17)	14	2	4
UL16-UL17L	PC	L,PC	UL16	22216-23603	no_intron	Balazs_et_al_2018	7	42	3.23077	18	2	0	0	3	0	0	5	2	10	2	0	0	ORF_1845;ORF_1841;ORFL49W.iORF1;ORF_1849;ORF_1844;ORF_1840;ORFL50W_(UL17);ORF_1836;ORF_1835;rORF39;ORF_1848;ORF_1842;ORF_1846;ORF_1838;ORF_1843;ORFL49W_(UL16);ORF_1847	UL16;UL17	ORFL49W.iORF1;ORFL50W_(UL17);ORFL49W_(UL16);rORF39	17	2	4
UL16-UL17S	PC	PC,S	UL16	22361-23603	no_intron	Balazs_et_al_2018	9	164	12.6154	14	16	0	0	5	2	11	15	35	16	50	0	0	ORF_1836;ORF_1841;ORF_1842;ORF_1845;rORF39;ORF_1844;ORFL50W_(UL17);ORFL49W_(UL16);ORF_1843;ORF_1846;ORF_1840;ORF_1838;ORFL49W.iORF1;ORF_1835	UL16;UL17	ORFL49W.iORF1;ORFL49W_(UL16);rORF39;ORFL50W_(UL17)	14	2	4
UL16.5-UL17	embedded	embedded,PC	UL16	22820-23603	no_intron	Balazs_et_al_2018	9	263	20.2308	172	14	0	0	7	2	6	10	7	19	26	0	0	rORF39;ORF_1836;ORFL50W_(UL17);ORFL49W.iORF1;ORF_1835	UL17	ORFL49W.iORF1;ORFL50W_(UL17);rORF39	5	1	3
UL17	canonic	canonic	UL17	23134-23603	no_intron	Balazs_et_al_2018	8	271	20.8462	194	4	0	8	11	0	6	0	3	20	25	0	0	ORF_1836;ORF_1835;ORFL50W_(UL17)	UL17	ORFL50W_(UL17)	3	1	1
UL19-UL20	PC	PC	UL19	24572-26431	no_intron	Balazs_et_al_2018	4	17	1.30769	0	7	0	0	0	0	5	0	3	0	2	0	0	ORF_1816;ORFL53W.iORF1;ORF_1821;ORF_1823;ORFL51W_(UL19);ORF_1807;ORF_1803;ORF_1814;ORF_1820;ORF_1819;ORF_1806;ORF_1810;ORF_1830;ORF_1815;ORF_1822;ORF_1808;ORF_1800;ORF_1799;ORF_1802;ORFL51W.iORF1;ORF_1829;ORF_1827;ORF_1828;ORF_1812;ORFL53W_(UL20);ORF_1809;ORF_1832;ORF_1818;ORF_1805;ORF_1817;rORF40;ORF_1811;ORF_1831;ORF_1804;ORF_1801;ORF_1826	UL20;UL19	ORFL51W_(UL19);ORFL53W.iORF1;ORFL53W_(UL20);rORF40;ORFL51W.iORF1	36	2	5
UL19S-UL20	PC	PC,S	UL19	24656-26431	no_intron	Balazs_et_al_2018	4	8	0.615385	1	1	0	0	0	0	2	0	0	4	0	0	0	ORFL53W.iORF1;ORF_1819;ORF_1807;ORF_1816;ORF_1815;ORF_1814;ORF_1808;ORF_1809;ORF_1812;ORF_1828;ORF_1830;ORF_1806;ORF_1822;ORF_1823;ORF_1827;ORFL51W_(UL19);ORFL51W.iORF1;ORF_1817;ORF_1799;ORFL53W_(UL20);ORF_1800;ORF_1829;ORF_1821;ORF_1831;ORF_1802;ORF_1803;ORF_1811;ORF_1804;ORF_1820;ORF_1810;ORF_1801;ORF_1832;ORF_1818;ORF_1805;ORF_1826	UL20;UL19	ORFL51W.iORF1;ORFL53W_(UL20);ORFL51W_(UL19);ORFL53W.iORF1	35	2	4
UL20AS-UL19-AS1	AS	AS,PC	UL20A	25819-25861,22165-25139	25140-25818	Balazs_et_al_2018	2	8	0.615385	0	4	0	0	0	0	0	0	4	0	0	0	0	ORF_1798;ORF_1787;ORF_1769;ORF_1765;ORF_1777;ORF_1791;ORF_1768;ORF_1763;ORF_1797;ORF_1780;ORF_1779;ORFL52C;ORF_1761;ORF_1796;ORF_1767;ORF_1766;ORF_1794;ORF_1776;ORF_1793;ORF_1775;ORF_1772;ORF_1762;ORF_1773;ORF_1783;ORF_1778;ORF_1771;ORF_1786;ORF_1785;ORF_1784;ORF_1789;ORF_1788;ORF_1790;ORF_1764;ORF_1782;ORF_1795;ORF_1770;ORF_1781;ORF_1792	NA	ORFL52C	38	NA	1
UL21A	canonic	canonic	UL21A	26374-26823	no_intron	Literature	5	321	24.6923	306	1	0	0	0	0	5	0	0	5	4	0	0	ORF_1757;ORF_1753;ORF_1752;ORF_1756;ORF_1754;ORFL55C_(UL21A);ORF_1758;ORF_1760;ORF_1759	UL21A	ORFL55C_(UL21A)	9	1	1
UL21A-AT	AT	AT	UL21A	26403-26823	no_intron	Literature	7	653	50.2308	642	0	0	1	0	0	1	2	2	2	3	0	0	ORF_1756;ORF_1757;ORF_1754;ORF_1753;ORF_1752;ORFL55C_(UL21A);ORF_1759;ORF_1758;ORF_1760	UL21A	ORFL55C_(UL21A)	9	1	1
UL22A-NSP	NSP	NSP	UL22A	27046-27542	no_intron	Balazs_et_al_2018	2	21	1.61538	16	0	0	0	5	0	0	0	0	0	0	0	0	ORF_1693;ORFL57W_(UL22A)_1;ORF_1738;ORF_1729;ORF_1743;ORF_1746;ORF_1737;ORF_1730;ORF_1692;ORF_1696;ORF_1744;ORF_1749;ORF_1727;ORF_1726;ORF_1694;ORF_1736;ORF_1745;ORF_1695;ORF_1748;ORF_1739;ORF_1725;ORFL57W_(UL22A)_2;ORF_1740;ORF_1747;ORF_1720;ORF_1697;ORF_1742;ORF_1751;ORFL57W.iORF1;ORF_1703;ORF_1750;ORF_1728;ORF_1735	UL22A	ORFL57W_(UL22A)_2;ORFL57W_(UL22A)_1;ORFL57W.iORF1	33	1	3
UL22A-SP	SP	SP	UL22A	27046-27151,27235-27542	27152-27234	Balazs_et_al_2018	12	3814	293.385	2525	170	68	68	70	35	56	45	67	357	352	0	0	ORFL57W.iORF1;ORF_1692;ORF_1747;ORF_1743;ORFL57W_(UL22A)_1;ORF_1742;ORF_1736;ORF_1696;ORF_1703;ORF_1745;ORF_1693;ORF_1728;ORF_1697;ORF_1694;ORF_1730;ORF_1738;ORF_1746;ORF_1749;ORF_1695;ORFL57W_(UL22A)_2;ORF_1748;ORF_1740;ORF_1726;ORF_1735;ORF_1751;ORF_1744;ORF_1729;ORF_1739;ORF_1727;ORF_1750	NA	ORFL57W.iORF1;ORFL57W_(UL22A)_1;ORFL57W_(UL22A)_2	30	NA	3
UL22A-SP-L3	SP	L,SP	UL22A	26956-27151,27235-27542	27152-27234	Kakuk_et_al_2021	3	13	1	9	0	0	2	2	0	0	0	0	0	0	0	0	ORF_1742;ORF_1703;ORF_1743;ORF_1701;ORF_1734;ORFL57W_(UL22A)_1;ORF_1714;ORF_1696;ORF_1692;ORF_1747;ORF_1736;ORF_1706;ORF_1713;ORF_1702;ORFL57W.iORF1;ORF_1741;ORF_1693;ORF_1697;ORF_1730;ORF_1738;ORF_1745;ORF_1695;ORFL57W_(UL22A)_2;ORF_1728;ORF_1726;ORF_1735;ORF_1694;ORF_1729;ORF_1739;ORF_1727;ORF_1746;ORF_1749;ORF_1748;ORF_1740;ORF_1751;ORF_1744;ORF_1750	NA	ORFL57W.iORF1;ORFL57W_(UL22A)_1;ORFL57W_(UL22A)_2	37	NA	3
UL22A-SP2	SP	SP	UL22A	27046-27180,27292-27542	27181-27291	Kakuk_et_al_2021	2	4	0.307692	3	0	0	0	0	0	0	0	0	1	0	0	0	ORF_1736;ORF_1725;ORF_1743;ORFL57W_(UL22A)_1;ORF_1703;ORF_1696;ORF_1737;ORFL57W.iORF1;ORF_1742;ORF_1692;ORF_1747;ORF_1746;ORF_1730;ORF_1727;ORF_1740;ORF_1695;ORF_1735;ORF_1729;ORF_1739;ORF_1738;ORF_1751;ORF_1750;ORF_1728	NA	ORFL57W.iORF1;ORFL57W_(UL22A)_1	23	NA	2
UL22AL1-NSP	NSP	L,NSP	UL22A	26498-27542	no_intron	Balazs_et_al_2018	1	6	0.461538	0	0	0	0	0	0	0	0	6	0	0	0	0	ORF_1725;ORF_1714;ORF_1712;ORF_1738;ORF_1702;ORF_1748;ORF_1710;ORF_1746;ORF_1745;ORF_1693;ORF_1698;ORF_1695;ORF_1697;ORF_1735;ORF_1732;ORF_1733;ORF_1708;ORF_1734;ORF_1700;ORF_1743;ORF_1696;ORF_1728;ORF_1737;ORF_1720;ORF_1736;ORF_1727;ORF_1717;ORF_1747;ORFL56W;ORF_1718;ORF_1706;ORF_1709;ORF_1742;ORF_1751;ORF_1741;ORFL57W_(UL22A)_2;ORF_1694;ORF_1711;ORF_1750;ORF_1716;ORF_1692;ORF_1699;ORF_1729;ORF_…	UL22A	ORFL56W;ORFL57W_(UL22A)_2;ORFL57W_(UL22A)_1;ORFL57W.iORF1	64	1	4
UL22AL1-SP	SP	L,SP	UL22A	26498-27151,27235-27542	27152-27234	Balazs_et_al_2018	4	18	1.38462	0	4	0	0	0	0	0	0	3	9	2	0	0	ORF_1701;ORF_1699;ORF_1712;ORF_1698;ORF_1732;ORF_1709;ORF_1733;ORF_1736;ORF_1696;ORF_1708;ORF_1692;ORF_1710;ORF_1703;ORF_1700;ORF_1715;ORFL56W;ORF_1747;ORF_1717;ORF_1702;ORF_1716;ORF_1721;ORF_1742;ORFL57W.iORF1;ORF_1722;ORF_1741;ORF_1706;ORF_1705;ORF_1711;ORF_1734;ORF_1714;ORF_1723;ORF_1713;ORF_1731;ORF_1718;ORFL57W_(UL22A)_1;ORF_1724;ORF_1707;ORF_1704;ORF_1743;ORF_1738;ORF_1693;ORFL57W_(UL22A)_2…	NA	ORFL57W_(UL22A)_1;ORFL56W;ORFL57W.iORF1;ORFL57W_(UL22A)_2	60	NA	4
UL22L2-SP	SP	L,SP	UL22	26742-27151,27235-27542	27152-27234	Balazs_et_al_2018	6	11	0.846154	1	1	0	1	0	0	0	2	0	1	5	0	0	ORF_1712;ORF_1698;ORF_1733;ORF_1700;ORF_1734;ORF_1732;ORF_1714;ORFL56W;ORF_1718;ORF_1696;ORF_1742;ORFL57W_(UL22A)_1;ORF_1741;ORF_1711;ORF_1747;ORF_1736;ORF_1713;ORF_1743;ORF_1731;ORF_1705;ORF_1706;ORF_1692;ORF_1703;ORF_1701;ORFL57W.iORF1;ORF_1724;ORF_1702;ORF_1704;ORF_1699;ORF_1738;ORF_1727;ORF_1746;ORF_1745;ORF_1693;ORFL57W_(UL22A)_2;ORF_1748;ORF_1728;ORF_1697;ORF_1735;ORF_1751;ORF_1694;ORF_1730…	NA	ORFL57W_(UL22A)_1;ORFL57W.iORF1;ORFL56W;ORFL57W_(UL22A)_2	50	NA	4
UL23	canonic	canonic	UL23	27747-28835	no_intron	Balazs_et_al_2018	5	26	2	2	4	0	0	0	0	0	0	3	11	6	0	0	ORF_1658;ORF_1659;ORF_1652;ORFL64C_(UL23);ORF_1660;ORF_1654;ORF_1657;ORF_1647;ORFL65C;ORFL64C.iORF1;ORF_1656;ORF_1655	UL23	ORFL64C_(UL23);ORFL64C.iORF1;ORFL65C	12	1	3
UL24-UL23	PC	PC	UL24	27747-29999	no_intron	Balazs_et_al_2018	6	45	3.46154	2	17	0	0	6	1	0	9	0	10	0	0	0	ORFL64C_(UL23);ORF_1658;ORF_1659;ORF_1652;ORF_1645;ORF_1640;ORF_1643;ORF_1642;ORF_1644;ORF_1641;ORF_1655;ORF_1650;ORFL71C.iORF1;ORF_1649;ORF_1657;ORF_1656;ORF_1660;ORF_1648;ORFL64C.iORF1;ORF_1646;ORFL65C;ORF_1654;ORF_1647	UL24;UL23	ORFL64C.iORF1;ORFL64C_(UL23);ORFL65C;ORFL71C.iORF1	23	2	4
UL24AS-UL25-CX	CX	AS,CX	UL24	27864-32124	no_intron	Balazs_et_al_2018	2	6	0.461538	0	2	0	0	0	0	0	4	0	0	0	0	0	rORF46;ORF_1635;ORFL62W;ORFL69W;ORFL66W.iORF1;ORF_1681;ORF_1675;ORF_1634;rORF47;ORF_1626;rORF45;ORF_1636;ORF_1621;ORF_1689;ORF_1617;ORF_1674;ORF_1687;ORF_1638;ORFL67W;ORFL62W.iORF1;ORF_1633;ORF_1672;ORF_1667;rORF48;ORF_1686;ORF_1691;ORFL61W;ORF_1688;ORFL70W_(UL25);ORFL60W;rORF44;ORF_1669;ORF_1666;ORF_1631;ORF_1664;ORF_1680;ORF_1670;ORF_1619;ORF_1625;ORF_1678;ORF_1627;ORF_1630;rORF49;ORF_1632;ORFL…	UL25	rORF47;rORF46;ORFL62W;ORFL63W;rORF48;ORFL69W;ORFL66W;rORF44;ORFL67W;ORFL61W;ORFL68W;rORF49;ORFL62W.iORF1;ORFL70W_(UL25);ORFL60W;ORFL66W.iORF1;rORF45	56	1	17
UL24AS-UL25-CX-AT	CX	AS,AT,CX	UL24	27864-32096	no_intron	Balazs_et_al_2018	1	1	0.0769231	0	0	0	0	0	0	0	0	0	1	0	0	0	rORF44;ORF_1675;ORF_1635;rORF45;ORFL69W;ORFL66W.iORF1;ORF_1621;ORF_1633;ORFL62W;ORF_1638;ORFL63W;rORF46;rORF47;ORF_1687;ORF_1681;ORFL70W_(UL25);ORF_1625;ORF_1667;rORF48;ORF_1634;ORF_1631;ORFL60W;ORF_1680;ORF_1637;ORFL67W;ORF_1672;ORF_1691;ORF_1630;ORF_1626;ORF_1669;ORFL61W;ORF_1678;ORF_1622;ORFL62W.iORF1;ORF_1617;ORF_1666;ORF_1674;ORF_1636;ORF_1686;ORF_1689;ORF_1628;ORF_1688;ORF_1664;ORF_1619;rOR…	UL25	ORFL62W;ORFL63W;rORF45;ORFL68W;rORF48;rORF46;ORFL62W.iORF1;rORF49;ORFL67W;rORF44;ORFL69W;ORFL60W;ORFL66W;ORFL61W;rORF47;ORFL66W.iORF1;ORFL70W_(UL25)	56	1	17
UL24L-UL23	PC	L,PC	UL24	27747-30054	no_intron	Balazs_et_al_2018	6	32	2.46154	0	16	0	1	0	1	0	0	4	6	4	0	0	ORF_1658;ORF_1643;ORF_1642;ORFL64C_(UL23);ORF_1659;ORF_1655;ORF_1657;ORF_1646;ORF_1652;ORF_1640;ORF_1645;ORF_1644;ORFL71C.iORF1;ORF_1641;ORF_1650;ORF_1660;ORFL64C.iORF1;ORFL65C;ORF_1648;ORF_1647;ORF_1654;ORF_1656;ORF_1649;ORFL71C	UL24;UL23	ORFL64C_(UL23);ORFL71C.iORF1;ORFL64C.iORF1;ORFL65C;ORFL71C	24	2	5
UL25	canonic	canonic	UL25	29979-32124	no_intron	Balazs_et_al_2018	10	656	50.4615	83	456	0	3	16	5	10	16	30	25	12	0	0	ORF_1629;ORF_1619;ORF_1622;ORF_1632;ORF_1620;ORF_1634;ORF_1626;ORF_1636;ORF_1630;ORF_1633;ORF_1627;ORF_1631;ORF_1621;ORF_1623;ORF_1625;ORFL70W_(UL25);ORF_1637;ORF_1617;ORF_1618;ORF_1628;ORF_1635	UL25	ORFL70W_(UL25)	21	1	1
UL25-AT	AT	AT	UL25	29979-32096	no_intron	Balazs_et_al_2018	9	365	28.0769	45	187	0	2	0	14	13	31	22	26	25	0	0	ORF_1626;ORF_1630;ORF_1631;ORF_1629;ORF_1632;ORF_1621;ORF_1620;ORF_1625;ORF_1633;ORF_1619;ORF_1622;ORFL70W_(UL25);ORF_1636;ORF_1634;ORF_1623;ORF_1635;ORF_1637;ORF_1618;ORF_1627;ORF_1628;ORF_1617	UL25	ORFL70W_(UL25)	21	1	1
UL49.5-UL48A-AT	embedded	AT,embedded,PC	UL49	70622-71422	no_intron	Kakuk_et_al_2021	3	6	0.461538	4	1	0	0	0	0	0	0	0	1	0	0	0	rORF80;ORFL129C.iORF1;ORF_1210;ORFL129C;ORF_1211;ORF_1209;ORF_1195;ORFL127C_(UL48A);ORFL128C	NA	ORFL127C_(UL48A);rORF80;ORFL129C.iORF1;ORFL129C;ORFL128C	9	NA	5
UL25-S-AT	AT	AT,S	UL25	30014-32096	no_intron	Kakuk_et_al_2021	8	32	2.46154	2	12	0	1	4	0	3	1	0	4	5	0	0	ORF_1626;ORF_1635;ORF_1618;ORF_1625;ORF_1631;ORF_1619;ORF_1637;ORF_1621;ORF_1634;ORF_1633;ORF_1630;ORF_1627;ORF_1622;ORF_1620;ORF_1628;ORF_1617;ORF_1636;ORF_1629;ORF_1632;ORFL70W_(UL25)	UL25	ORFL70W_(UL25)	20	1	1
UL25L	L	L	UL25	29792-32124	no_intron	Balazs_et_al_2018	4	19	1.46154	1	15	0	0	0	0	0	0	2	1	0	0	0	ORF_1638;ORF_1634;ORFL69W;ORFL70W_(UL25);ORF_1631;ORF_1621;ORF_1622;ORF_1635;ORF_1626;ORF_1632;ORF_1617;ORF_1636;ORF_1618;ORF_1629;ORFL68W;ORF_1630;ORF_1619;ORF_1633;ORF_1628;ORF_1627;ORF_1620;ORF_1625;ORF_1637;ORF_1623	UL25	ORFL68W;ORFL69W;ORFL70W_(UL25)	24	1	3
UL25L-AT	AT	AT,L	UL25	29792-32096	no_intron	Balazs_et_al_2018	3	13	1	1	8	0	0	0	0	0	0	0	0	4	0	0	ORF_1631;ORF_1638;ORF_1621;ORF_1635;ORF_1636;ORFL69W;ORF_1626;ORF_1619;ORF_1628;ORF_1633;ORF_1618;ORF_1630;ORF_1632;ORF_1617;ORF_1620;ORFL68W;ORF_1625;ORF_1634;ORFL70W_(UL25);ORF_1622;ORF_1637;ORF_1627;ORF_1629;ORF_1623	UL25	ORFL68W;ORFL69W;ORFL70W_(UL25)	24	1	3
UL25L2	L	L	UL25	29813-32124	no_intron	Balazs_et_al_2018	3	12	0.923077	1	10	0	0	0	0	0	0	1	0	0	0	0	ORF_1621;ORF_1622;ORF_1631;ORF_1619;ORF_1630;ORF_1628;ORF_1626;ORF_1633;ORF_1632;ORF_1618;ORF_1634;ORF_1635;ORF_1637;ORFL69W;ORF_1625;ORF_1629;ORF_1623;ORFL68W;ORF_1627;ORFL70W_(UL25);ORF_1620;ORF_1617;ORF_1636	UL25	ORFL69W;ORFL70W_(UL25);ORFL68W	23	1	3
UL25L2-AT	AT	AT,L	UL25	29813-32096	no_intron	Balazs_et_al_2018	2	7	0.538462	0	5	0	0	0	0	0	0	2	0	0	0	0	ORF_1634;ORF_1617;ORF_1621;ORF_1619;ORF_1628;ORF_1635;ORF_1626;ORFL69W;ORF_1631;ORF_1636;ORF_1633;ORF_1637;ORF_1629;ORF_1618;ORF_1620;ORF_1627;ORFL68W;ORFL70W_(UL25);ORF_1622;ORF_1632;ORF_1630;ORF_1625;ORF_1623	UL25	ORFL69W;ORFL68W;ORFL70W_(UL25)	23	1	3
UL26	canonic	canonic	UL26	31840-32750	no_intron	Balazs_et_al_2018	10	265	20.3846	17	18	0	4	30	10	8	20	15	52	91	0	0	ORFL78C.iORF1_(UL26);ORFL76C;ORF_1611;ORF_1612;ORF_1615	UL26	ORFL76C;ORFL78C.iORF1_(UL26)	5	1	2
UL26-AT	AT	AT	UL26	32049-32750	no_intron	Balazs_et_al_2018	2	7	0.538462	1	0	0	0	0	0	0	0	0	6	0	0	0	ORF_1611;ORFL78C.iORF1_(UL26);ORF_1612	UL26	ORFL78C.iORF1_(UL26)	3	1	1
UL26-L2	L	L	UL26	31840-33039	no_intron	Kakuk_et_al_2021	2	10	0.769231	4	0	0	0	0	0	0	0	0	6	0	0	0	ORFL78C.iORF1_(UL26);ORF_1612;ORFL78C;ORFL76C;ORF_1614;ORF_1615;ORF_1611	UL26	ORFL78C;ORFL76C;ORFL78C.iORF1_(UL26)	7	1	3
UL26L	L	L	UL26	31840-33305	no_intron	Balazs_et_al_2018	7	36	2.76923	5	8	0	1	0	0	5	0	8	6	3	0	0	ORF_1611;ORFL78C.iORF1_(UL26);ORFL78C;ORF_1612;ORFL76C;ORF_1614;ORF_1615	UL26	ORFL76C;ORFL78C;ORFL78C.iORF1_(UL26)	7	1	3
UL27-26	SP	SP	UL27	31840-34089	no_intron	Balazs_et_al_2018	3	11	0.846154	0	6	0	0	0	0	0	2	0	3	0	0	0	ORF_1601;ORF_1613;ORF_1611;ORF_1604;ORF_1603;ORFL78C.iORF1_(UL26);ORFL78C;ORF_1608;ORF_1614;ORFL76C;ORF_1612;ORF_1602;ORF_1615	UL26	ORFL76C;ORFL78C;ORFL78C.iORF1_(UL26)	13	1	3
UL27-UL26	PC	PC	UL27	31840-34663	no_intron	Kakuk_et_al_2021	1	6	0.461538	0	6	0	0	0	0	0	0	0	0	0	0	0	ORF_1600;ORF_1608;ORFL79C_(UL27);ORF_1612;ORF_1604;ORF_1602;ORF_1603;ORF_1601;ORFL79C.iORF1;ORFL76C;ORF_1607;ORFL78C;ORF_1606;ORF_1611;ORF_1614;ORF_1613;ORFL78C.iORF1_(UL26);ORF_1615	UL27;UL26	ORFL78C;ORFL78C.iORF1_(UL26);ORFL79C_(UL27);ORFL79C.iORF1;ORFL76C	18	2	5
UL29AS	AS	AS	UL29	36289-37219	no_intron	Kakuk_et_al_2021	1	4	0.666667	0	0	0	0	0	0	0	4	0	0	0	0	0	ORF_1598;ORF_1592;ORF_1593;ORF_1589;ORFL82W;ORF_1590;ORF_1597;ORF_1594;rORF57	NA	ORFL82W;rORF57	9	NA	2
UL29AS-L	AS	AS,L	UL29	36212-37219	no_intron	Kakuk_et_al_2021	1	2	0.333333	0	0	0	0	0	0	0	0	0	0	2	0	0	ORFL82W;ORFL81W;ORF_1593;rORF57;ORF_1591;ORF_1590;ORF_1594;ORF_1592;ORF_1597;ORF_1589;ORF_1598	NA	ORFL82W;ORFL81W;rORF57	11	NA	3
UL29AS-S	AS	AS,SP	UL29	36671-37219	no_intron	Kakuk_et_al_2021	3	4	0.307692	2	0	0	1	0	0	0	0	0	0	1	0	0	rORF57;ORF_1590;ORF_1589	NA	rORF57	3	NA	1
UL30A	canonic	canonic	UL30A	37222-37790	no_intron	Literature	11	8618	662.923	7992	77	30	25	36	24	43	4	37	170	180	0	0	ORF_1587;rORF58;ORF_1586;ORF_1576;ORFL88C.iORF1;ORFL88C_(UL30A)	UL30A	ORFL88C.iORF1;ORFL88C_(UL30A);rORF58	6	1	3
UL30A-AT	AT	AT	UL30A	37183-37790	no_intron	Balazs_et_al_2018	6	73	5.61538	64	1	0	2	1	0	0	0	0	3	2	0	0	ORF_1587;ORF_1576;ORFL88C_(UL30A);ORFL88C.iORF1;rORF58;ORF_1586	UL30A	rORF58;ORFL88C.iORF1;ORFL88C_(UL30A)	6	1	3
UL30A-CX-AT	CX	AT,CX	UL30A	37222-38149	no_intron	Kakuk_et_al_2021	5	47	3.61538	32	1	0	0	0	3	0	0	0	3	8	0	0	ORFL88C_(UL30A);ORF_1586;ORF_1574;rORF58;ORFL88C.iORF1;ORF_1576;ORF_1587	UL30A	ORFL88C_(UL30A);ORFL88C.iORF1;rORF58	7	1	3
UL31-CX-UL30A	CX	CX	UL31	37222-38739	no_intron	Kakuk_et_al_2021	2	10	0.769231	4	0	0	0	0	0	0	6	0	0	0	0	0	ORF_1581;ORFL89C;ORF_1587;ORF_1576;ORF_1580;ORF_1578;ORF_1583;ORFL88C.iORF1;ORF_1579;ORF_1586;ORF_1574;ORFL88C_(UL30A);ORF_1582;rORF58	UL30A	ORFL88C.iORF1;ORFL88C_(UL30A);rORF58;ORFL89C	14	1	4
UL31-CX-UL30A-AT	CX	AT,CX	UL31	37183-38739	no_intron	Kakuk_et_al_2021	1	4	0.307692	0	0	0	0	4	0	0	0	0	0	0	0	0	ORF_1576;ORF_1581;ORF_1587;ORF_1582;ORFL89C;ORF_1580;ORFL88C_(UL30A);ORF_1586;ORF_1579;ORF_1574;ORFL88C.iORF1;rORF58;ORF_1578;ORF_1583	UL30A	rORF58;ORFL88C.iORF1;ORFL88C_(UL30A);ORFL89C	14	1	4
UL31-CX-UL30A-L	CX	CX,L	UL31	37222-38830	no_intron	Balazs_et_al_2018	6	27	2.07692	1	10	0	0	0	6	0	0	4	4	2	0	0	ORF_1574;ORF_1577;ORF_1587;ORF_1581;ORFL89C;ORF_1583;ORF_1576;ORFL88C.iORF1;ORF_1586;ORF_1582;ORFL88C_(UL30A);ORF_1578;ORF_1573;ORF_1579;ORF_1580;rORF58	UL30A	rORF58;ORFL89C;ORFL88C.iORF1;ORFL88C_(UL30A)	16	1	4
UL31S	S	S	UL31	37540-39807	no_intron	Balazs_et_al_2018	4	31	2.38462	0	22	0	0	0	0	0	2	2	5	0	0	0	ORF_1570;rORF59;ORFL86W;ORF_1562;ORF_1559;ORF_1567;ORF_1564;ORF_1569;ORF_1571;ORF_1568;ORF_1566;ORFL87W;ORF_1565;ORF_1563;ORF_1572;ORF_1561	UL31	ORFL87W;rORF59;ORFL86W	16	1	3
UL33-UL34-NSP	PC	PC,SP	UL33	42963-46001	no_intron	Balazs_et_al_2018	2	4	0.307692	0	3	0	0	0	0	0	0	0	0	1	0	0	ORF_1530;ORF_1524;ORF_1529;ORF_1517;ORFL96W.iORF1_(UL34);ORF_1521;ORFL96W;ORFL93W_(UL33)_1;ORF_1555;ORF_1557;ORFL93W_(UL33)_2;ORF_1520;ORF_1519;ORF_1516;ORF_1531;ORF_1526;ORF_1552;ORF_1551;ORF_1528;ORF_1518;ORFL96W.iORF2;ORF_1523;ORF_1522;ORF_1527;ORF_1525;ORF_1556	UL34;UL33	ORFL93W_(UL33)_1;ORFL96W.iORF2;ORFL93W_(UL33)_2;ORFL96W;ORFL96W.iORF1_(UL34)	26	2	5
UL33-UL34-NSP-S	NSP	NSP,S	UL33	43108-46001	no_intron	Kakuk_et_al_2021	2	3	0.230769	1	2	0	0	0	0	0	0	0	0	0	0	0	ORFL96W.iORF1_(UL34);ORF_1517;ORF_1520;ORFL96W;ORF_1527;ORF_1516;ORF_1521;ORF_1524;ORF_1531;ORF_1529;ORF_1552;ORF_1519;ORFL96W.iORF2;ORF_1555;ORF_1528;ORF_1522;ORF_1551;ORF_1518;ORF_1526;ORF_1525;ORF_1556;ORF_1530;ORF_1523;ORFL93W_(UL33)_2	UL34	ORFL96W;ORFL96W.iORF1_(UL34);ORFL93W_(UL33)_2;ORFL96W.iORF2	24	1	4
UL33-UL34-SP-L	SP	L,SP	UL33	42963-43045,43167-46001	43046-43166	Kakuk_et_al_2021	3	41	3.15385	2	26	0	0	0	0	0	0	13	0	0	0	0	ORFL93W_(UL33)_1;ORFL96W;ORF_1517;ORFL96W.iORF2;ORFL96W.iORF1_(UL34);ORF_1524;ORF_1526;ORF_1556;ORF_1551;ORF_1527;ORF_1529;ORF_1531;ORF_1522;ORF_1552;ORF_1555;ORF_1516;ORF_1518;ORF_1528;ORF_1523;ORF_1520;ORF_1519;ORF_1525;ORFL93W_(UL33)_2;ORF_1521;ORF_1530	UL34	ORFL93W_(UL33)_1;ORFL96W;ORFL96W.iORF2;ORFL96W.iORF1_(UL34);ORFL93W_(UL33)_2	25	1	5
UL34-CX	CX	CX	UL34	44373-46271	no_intron	Kakuk_et_al_2021	2	7	0.538462	2	5	0	0	0	0	0	0	0	0	0	0	0	ORF_1535;ORF_1540;ORF_1536;ORF_1534;ORF_1548;ORF_1543;ORF_1538;ORF_1533;ORF_1545;ORF_1544;ORF_1550;ORF_1546;ORF_1542;ORF_1532;ORF_1549;ORF_1537;ORF_1539;ORF_1547;ORF_1541	NA	NA	19	NA	0
UL34-L2	L	L	UL34	43616-46001	no_intron	Kakuk_et_al_2021	4	20	1.53846	3	11	0	1	0	0	0	5	0	0	0	0	0	ORFL96W.iORF1_(UL34);ORFL96W.iORF2;ORF_1531;ORFL96W;ORF_1529;ORF_1526;ORF_1524;ORF_1521;ORF_1518;ORF_1520;ORF_1522;ORF_1517;ORF_1516;ORF_1527;ORF_1519;ORF_1528;ORF_1523;ORF_1530;ORF_1525	UL34	ORFL96W.iORF2;ORFL96W;ORFL96W.iORF1_(UL34)	19	1	3
UL34.5	embedded	embedded	UL34	44787-46001	no_intron	Balazs_et_al_2018	10	850	65.3846	354	53	0	1	23	35	39	66	63	124	92	0	0	ORF_1516;ORF_1517;ORFL96W.iORF2;ORF_1518;ORF_1519	NA	ORFL96W.iORF2	5	NA	1
UL49.5-UL48A-AT2	embedded	AT,embedded,PC	UL49	70672-71422	no_intron	Kakuk_et_al_2021	1	3	0.230769	3	0	0	0	0	0	0	0	0	0	0	0	0	ORFL129C.iORF1;ORFL128C;ORF_1209;ORF_1211;ORFL127C_(UL48A);rORF80;ORF_1210;ORF_1195;ORFL129C	NA	ORFL129C;rORF80;ORFL129C.iORF1;ORFL127C_(UL48A);ORFL128C	9	NA	5
UL34L	L	L	UL34	44566-46001	no_intron	Literature	8	69	5.30769	25	14	0	1	6	0	0	6	5	6	6	0	0	ORFL96W.iORF2;ORFL96W;ORF_1517;ORFL96W.iORF1_(UL34);ORF_1518;ORF_1519;ORF_1516	NA	ORFL96W.iORF1_(UL34);ORFL96W.iORF2;ORFL96W	7	NA	3
UL35	canonic	canonic	UL35	45992-48050	no_intron	Balazs_et_al_2018	4	37	2.84615	9	21	0	0	0	6	0	1	0	0	0	0	0	ORF_1498;ORFL98W_(UL35);ORFL98W.iORF2;ORF_1499;ORF_1510;ORF_1507;ORFL97W;ORF_1505;ORF_1504;ORF_1500;ORF_1511;ORF_1513;ORF_1502;ORF_1508;ORF_1512;ORF_1503;ORF_1509;ORFL98W.iORF1;ORF_1501;ORF_1506	UL35	ORFL97W;ORFL98W_(UL35);ORFL98W.iORF1;ORFL98W.iORF2	20	1	4
UL35.5	embedded	embedded	UL35	47070-48050	no_intron	Balazs_et_al_2018	7	345	26.5385	322	2	0	1	0	0	0	4	1	6	9	0	0	ORF_1503;ORF_1500;ORFL98W.iORF2;ORF_1498;ORF_1499;ORFL98W.iORF1;ORF_1502;ORF_1504;ORF_1501	NA	ORFL98W.iORF1;ORFL98W.iORF2	9	NA	2
UL36	canonic	canonic	UL36	49526-49808,48040-49421	49422-49525	Balazs_et_al_2018	10	658	50.6154	1	185	0	4	37	8	55	79	94	120	75	0	0	ORF_1357;ORFL101C_2;ORF_1496;ORFL101C.iORF1_(UL36)_2;ORF_1399;ORF_1368;ORF_1359;ORF_1400;ORF_1495;ORF_1494;ORF_1358;ORF_1370;ORF_1449;ORF_1446;ORF_1376;ORF_1447;ORF_1437;ORF_1439;ORFL101C.iORF1_(UL36)_1,ORFL101C_1;ORF_1377;ORF_1361;ORF_1426;ORF_1445;ORF_1372;ORF_1362;ORF_1428;ORF_1369;ORF_1440;ORF_1401;ORF_1444;ORF_1432;ORF_1423;ORF_1374;ORF_1438;ORF_1365;ORF_1441;ORF_1425;ORF_1360;ORF_1443;ORF_1…	NA	ORFL101C_2;ORFL101C.iORF1_(UL36)_2;ORFL101C.iORF1_(UL36)_1,ORFL101C_1	56	NA	3
UL36-CX-NSP	CX	CX,NSP	UL36	48148-50267	no_intron	Balazs_et_al_2018	2	7	0.538462	0	2	0	0	0	0	0	0	0	0	5	0	0	ORF_1453;ORF_1458;ORF_1467;ORF_1470;ORF_1454;ORF_1461;ORF_1473;ORF_1459;ORF_1451;ORF_1464;ORF_1482;ORF_1489;ORF_1488;ORF_1450;ORF_1457;ORF_1472;ORF_1485;ORF_1455;ORF_1491;ORF_1474;ORF_1456;ORF_1476;ORF_1477;ORF_1490;ORF_1460;ORF_1469;ORF_1463;ORF_1486;ORF_1478;ORF_1480;ORF_1479;ORF_1466;ORF_1484;ORF_1452;ORF_1481;ORF_1483;ORF_1468;ORF_1465;ORF_1471;ORF_1487;ORF_1462;ORF_1475	NA	NA	42	NA	0
UL36-NSP	NSP	NSP	UL36	48040-49808	no_intron	Balazs_et_al_2018	3	5	0.384615	0	1	0	0	2	0	0	2	0	0	0	0	0	ORF_1370;ORF_1448;ORF_1447;ORF_1425;ORF_1438;ORF_1441;ORF_1422;ORF_1369;ORF_1429;ORF_1435;ORF_1377;ORF_1400;ORF_1431;ORF_1446;ORF_1401;ORF_1443;ORF_1442;ORF_1374;ORF_1427;ORF_1368;ORF_1402;ORF_1423;ORF_1437;ORF_1428;ORF_1364;ORF_1432;ORF_1445;ORF_1497;ORF_1362;ORF_1495;ORF_1421;ORF_1436;ORF_1363;ORF_1496;ORF_1360;ORF_1449;ORF_1365;ORF_1376;ORF_1433;ORF_1357;ORF_1371;ORF_1440;ORF_1373;ORF_1424;ORF…	UL36	ORFL101C_2;ORFL101C.iORF1_(UL36)_1,ORFL101C_1;ORFL101C.iORF1_(UL36)_2	60	1	3
UL37-NSP-UL38	PC	NSP,PC	UL37	50948-52976	no_intron	Kakuk_et_al_2021	3	6	0.461538	2	2	0	0	0	0	0	0	0	2	0	0	0	ORF_1397;ORF_1413;ORFL103C_(vMIA);ORF_1378;ORF_1386;ORF_1407;ORF_1380;ORF_1387;ORF_1392;ORF_1366;ORF_1334;ORF_1383;ORF_1419;ORF_1405;ORF_1395;ORF_1336;ORF_1388;ORFL102C_(UL38);ORF_1390;ORF_1339;ORF_1338;ORF_1394;ORF_1332;ORF_1340;ORF_1393;ORF_1335;ORFL104C_(UL37)_3;ORF_1396;ORF_1379;ORF_1344;ORF_1342;ORF_1416;ORF_1406;ORF_1367;rORF70;ORF_1410;ORF_1337;ORF_1331;ORF_1408;ORF_1389;ORF_1381;ORF_1385;…	UL38	rORF70;ORFL102C.iORF1;ORFL102C_(UL38);ORFL103C_(vMIA);ORFL104C_(UL37)_3	54	1	5
UL37-UL38	PC	PC	UL37	50948-52694	no_intron	Literature	9	569	43.7692	14	239	0	0	11	26	40	35	42	79	83	0	0	ORF_1386;ORF_1413;ORF_1383;ORF_1385;ORF_1380;ORFL103C_(vMIA);ORF_1392;ORFL102C_(UL38);ORF_1336;ORF_1387;ORF_1340;ORF_1397;ORF_1406;ORF_1395;ORFL104C_(UL37)_3;ORF_1366;ORF_1379;ORF_1405;ORF_1344;ORF_1407;ORF_1332;ORF_1389;ORF_1337;ORF_1393;ORF_1382;ORF_1384;ORF_1408;ORF_1341;ORF_1334;ORF_1342;ORF_1338;ORF_1339;ORF_1394;ORF_1378;ORF_1335;ORF_1404;ORF_1390;ORF_1367;ORF_1391;ORFL102C.iORF1;ORF_1410;r…	UL38	ORFL102C.iORF1;rORF70;ORFL102C_(UL38);ORFL103C_(vMIA);ORFL104C_(UL37)_3	49	1	5
UL38	canonic	canonic	UL38	50948-52098	no_intron	Literature	10	304	23.3846	15	60	0	2	10	17	5	28	44	45	78	0	0	ORF_1397;ORF_1405;ORF_1409;ORF_1337;ORF_1334;ORF_1387;ORFL102C_(UL38);ORF_1332;ORF_1344;ORF_1336;ORF_1395;ORF_1386;ORF_1343;ORF_1366;ORF_1410;ORF_1407;ORF_1394;ORF_1393;ORF_1406;ORF_1335;ORF_1392;ORF_1388;ORF_1331;ORF_1390;ORF_1342;ORF_1389;ORF_1338;ORF_1396;ORF_1391;ORF_1408;ORFL102C.iORF1;ORF_1367;ORF_1404	UL38	ORFL102C.iORF1;ORFL102C_(UL38)	33	1	2
UL38-UL37SP-UL36	PC	PC,SP	UL38	49526-52694,48040-49421	49422-49525	Kakuk_et_al_2021	2	2	0.153846	0	1	0	0	0	0	0	0	0	1	0	0	0	ORF_1368;ORF_1353;ORF_1393;ORF_1345;ORF_1335;ORFL103C_(vMIA);ORF_1404;ORF_1357;ORF_1399;ORF_1378;ORF_1366;ORFL101C_2;ORF_1397;ORFL104C_(UL37)_1;ORF_1382;ORF_1332;ORF_1392;ORF_1391;ORF_1344;ORF_1406;ORF_1389;ORF_1385;ORF_1348;ORF_1359;ORF_1380;ORF_1396;ORF_1349;ORF_1383;ORFL101C.iORF1_(UL36)_2;ORF_1358;ORFL104C_(UL37)_2;ORF_1386;ORF_1337;ORF_1341;ORF_1352;ORF_1405;ORF_1407;ORF_1413;ORF_1409;ORF_13…	UL37;UL38	rORF70;ORFL104C_(UL37)_3;ORFL104C_(UL37)_2;ORFL101C.iORF1_(UL36)_2;ORFL102C_(UL38);ORFL102C.iORF1;ORFL104C_(UL37)_1;ORFL101C_2;ORFL103C_(vMIA);ORFL101C.iORF1_(UL36)_1,ORFL101C_1	120	2	10
UL38.6	embedded	embedded	UL38	50948-51596	no_intron	Balazs_et_al_2018	8	101	7.76923	61	4	0	2	6	0	0	3	2	16	7	0	0	ORF_1335;ORF_1397;ORF_1332;ORF_1336;ORF_1331;ORF_1394;ORF_1334;ORF_1344;ORF_1337;ORFL102C.iORF1;ORF_1338;ORF_1395;ORF_1396;ORF_1366;ORF_1367	NA	ORFL102C.iORF1	15	NA	1
UL38AS	AS	AS	UL38	51048-52132	no_intron	Balazs_et_al_2018	7	25	1.92308	0	3	0	0	2	6	3	2	0	7	2	0	0	ORF_1322;ORF_1323;ORF_1330;ORF_1319;ORF_1320;ORF_1324;ORF_1329;ORF_1318;ORF_1325;ORF_1327;ORF_1321;ORF_1328;ORF_1326	NA	NA	13	NA	0
UL4-UL5-S	PC	PC,S	UL4	13361-14750	no_intron	Kakuk_et_al_2021	6	14	1.07692	4	2	0	0	0	0	0	2	2	2	2	0	0	ORFL34W_(UL4);ORF_1233;ORF_1241;ORF_1217;ORF_1236;rORF31;ORF_1248;ORF_1237;ORF_1239;ORF_1238;ORF_1242;ORF_1234;ORFL35W.iORF1;ORFL35W_(UL5);ORF_1240	UL5;UL4	rORF31;ORFL35W.iORF1;ORFL35W_(UL5);ORFL34W_(UL4)	15	2	4
UL4-UL5-S2	PC	PC,S	UL4	13230-14750	no_intron	Literature	10	1464	112.615	332	347	0	6	59	54	55	116	125	190	180	0	0	ORF_1236;ORF_1246;ORF_1248;ORF_1242;ORF_1217;ORFL35W_(UL5);ORF_1241;ORFL33W;ORFL34W_(UL4);ORF_1234;ORFL35W.iORF1;rORF28;ORF_1254;ORF_1239;ORF_1233;ORF_1240;ORF_1237;rORF31;ORF_1238	UL4;UL5	ORFL34W_(UL4);ORFL35W.iORF1;ORFL33W;rORF28;ORFL35W_(UL5);rORF31	19	2	6
UL4-UL5-UL2-CX	CX	CX	UL4	12643-14750	no_intron	Kakuk_et_al_2021	4	13	1	2	5	0	0	0	0	5	0	0	1	0	0	0	ORF_1315;ORF_1250;ORF_1248;ORF_1217;ORF_1242;ORF_1314;ORF_1245;ORF_1249;rORF26;ORFL35W_(UL5);ORF_1234;ORF_1240;rORF31;ORF_1233;ORF_1309;ORFL30W;ORF_1310;ORF_1317;ORF_1313;rORF23;ORF_1251;ORF_1241;ORFL34W_(UL4);ORF_1239;ORF_1238;ORF_1316;ORF_1254;ORF_1244;ORF_1311;ORF_1236;ORF_1237;ORFL35W.iORF1;ORF_1252;ORF_1243;ORF_1246;rORF28;rORF20;ORFL33W;ORF_1312	UL5;UL4	rORF28;rORF31;rORF26;ORFL33W;ORFL34W_(UL4);rORF23;ORFL30W;rORF20;ORFL35W.iORF1;ORFL35W_(UL5)	39	2	10
UL4-UL5-UL2-CX2	CX	CX	UL4	12852-14750	no_intron	Kakuk_et_al_2021	3	10	0.769231	4	3	0	0	0	0	0	0	0	3	0	0	0	ORF_1217;ORF_1249;ORF_1244;ORF_1242;rORF26;ORF_1248;ORF_1310;ORF_1312;ORFL34W_(UL4);rORF23;ORF_1254;rORF31;ORFL35W.iORF1;ORF_1233;ORF_1239;ORF_1246;ORF_1250;ORF_1309;ORF_1241;ORF_1252;ORF_1234;ORF_1237;ORF_1245;ORFL30W;ORF_1311;ORF_1240;ORF_1238;ORF_1251;ORF_1236;ORFL33W;ORF_1243;rORF28;ORFL35W_(UL5)	UL4;UL5	rORF31;ORFL35W.iORF1;rORF26;ORFL33W;ORFL34W_(UL4);rORF28;rORF23;ORFL30W;ORFL35W_(UL5)	33	2	9
UL4-UL5-UL6	PC	PC	UL4	13230-15612	no_intron	Balazs_et_al_2018	1	8	0.615385	0	8	0	0	0	0	0	0	0	0	0	0	0	ORF_1228;ORF_1230;ORF_1220;ORFL34W_(UL4);ORF_1218;ORF_1241;ORF_1236;ORF_1222;ORF_1233;ORFL35W_(UL5);ORFL36W_(UL6);ORF_1217;ORF_1254;ORF_1219;rORF31;ORF_1248;ORF_1227;ORF_1231;ORF_1240;ORFL33W;ORF_1229;ORF_1226;ORF_1242;ORF_1232;ORF_1239;rORF28;ORF_1246;ORF_1238;ORF_1237;ORF_1221;ORF_1234;ORF_1224;ORFL35W.iORF1;ORF_1223	UL6;UL5;UL4	ORFL34W_(UL4);ORFL35W_(UL5);ORFL35W.iORF1;ORFL36W_(UL6);rORF31;ORFL33W;rORF28	34	3	7
UL4-UL5-UL6-S	PC	PC,S	UL4	13230-15595	no_intron	Balazs_et_al_2018	4	18	1.38462	2	14	0	0	0	0	1	0	1	0	0	0	0	ORF_1227;ORF_1219;ORF_1254;ORF_1232;ORFL35W_(UL5);ORF_1228;ORFL34W_(UL4);ORF_1248;ORF_1231;ORF_1236;ORF_1226;ORF_1239;ORF_1217;ORF_1230;ORF_1241;ORF_1218;ORF_1237;ORF_1234;ORF_1246;ORF_1222;ORF_1229;ORF_1224;ORF_1238;ORF_1233;ORF_1240;ORFL36W_(UL6);ORF_1223;ORF_1221;ORF_1242;ORFL35W.iORF1;rORF28;ORF_1220;rORF31;ORFL33W	UL6;UL4;UL5	ORFL34W_(UL4);rORF31;ORFL33W;ORFL35W_(UL5);rORF28;ORFL35W.iORF1;ORFL36W_(UL6)	34	3	7
UL41A-UL40	PC	PC	UL41A	53094-54054	no_intron	Balazs_et_al_2018	11	1808	139.077	1119	48	4	2	48	48	54	49	76	178	182	0	0	ORFL108C;ORF_1307;ORF_1279;ORF_1305;ORF_1308;ORF_1304;ORFL106C;ORF_1280;ORF_1306;ORFL105C_(UL40);ORFL107C_(UL41A)	UL41A;UL40	ORFL107C_(UL41A);ORFL108C;ORFL106C;ORFL105C_(UL40)	11	2	4
UL41A-UL40-S	PC	PC,S	UL41A	53094-53919	no_intron	Literature	7	54	4.15385	19	2	0	1	0	0	6	0	6	11	9	0	0	ORFL106C;ORF_1305;ORF_1280;ORF_1308;ORF_1307;ORFL107C_(UL41A);ORFL105C_(UL40);ORF_1279;ORF_1304;ORF_1306	UL40;UL41A	ORFL107C_(UL41A);ORFL105C_(UL40);ORFL106C	10	2	3
UL42	canonic	canonic	UL42	53925-54739	no_intron	Balazs_et_al_2018	5	12	0.923077	3	0	0	0	0	1	0	3	0	3	2	0	0	ORF_1297;ORF_1289;ORF_1302;ORF_1299;ORF_1301;ORFL109C_(UL42);ORF_1296;ORF_1298;ORF_1300	UL42	ORFL109C_(UL42)	9	1	1
UL42-UL41-UL40-S	PC	PC,S	UL42	53094-54522	no_intron	Kakuk_et_al_2021	2	9	0.692308	4	0	0	0	0	0	0	0	0	0	5	0	0	ORF_1305;ORF_1300;ORF_1301;ORF_1299;ORF_1279;ORF_1297;ORF_1307;ORF_1304;ORFL107C_(UL41A);ORF_1306;ORF_1296;ORFL109C_(UL42);ORF_1298;ORFL105C_(UL40);ORFL106C;ORF_1308;ORF_1280;ORFL108C;ORF_1289;ORF_1302	UL40;UL42;UL41A	ORFL108C;ORFL109C_(UL42);ORFL106C;ORFL107C_(UL41A);ORFL105C_(UL40)	20	3	5
UL42-UL41-UL40-S2	PC	PC,S	UL42	53094-54703	no_intron	Kakuk_et_al_2021	5	12	0.923077	1	2	0	0	0	0	0	2	0	3	4	0	0	ORF_1304;ORF_1300;ORF_1297;ORFL107C_(UL41A);ORF_1296;ORF_1298;ORFL109C_(UL42);ORF_1301;ORF_1279;ORF_1308;ORFL106C;ORF_1280;ORF_1306;ORF_1299;ORF_1289;ORFL108C;ORF_1305;ORF_1302;ORFL105C_(UL40);ORF_1307	UL41A;UL42;UL40	ORFL105C_(UL40);ORFL108C;ORFL107C_(UL41A);ORFL109C_(UL42);ORFL106C	20	3	5
UL42-UL41A-UL40	PC	PC	UL42	53094-54739	no_intron	Balazs_et_al_2018	9	66	5.07692	5	16	0	0	7	4	10	3	5	9	7	0	0	ORF_1299;ORF_1307;ORF_1301;ORFL106C;ORF_1279;ORF_1298;ORF_1297;ORFL109C_(UL42);ORFL105C_(UL40);ORF_1304;ORF_1302;ORF_1305;ORF_1308;ORF_1289;ORF_1280;ORFL107C_(UL41A);ORF_1296;ORF_1300;ORFL108C;ORF_1306	UL40;UL42;UL41A	ORFL107C_(UL41A);ORFL109C_(UL42);ORFL108C;ORFL105C_(UL40);ORFL106C	20	3	5
UL43-UL42	PC	PC	UL43	53925-55163	no_intron	Balazs_et_al_2018	1	1	0.0769231	0	0	0	0	0	0	0	0	0	1	0	0	0	ORF_1299;ORF_1277;ORF_1294;ORFL109C_(UL42);ORF_1293;ORF_1298;ORFL110C.iORF1;ORF_1301;ORF_1289;ORF_1302;ORF_1300;ORF_1297;ORF_1296	UL42	ORFL109C_(UL42);ORFL110C.iORF1	13	1	2
UL43-UL42-UL41A-UL40	PC	PC	UL43	53094-55163	no_intron	Balazs_et_al_2018	9	91	7	11	39	0	2	0	3	2	6	13	3	12	0	0	ORFL110C.iORF1;ORF_1279;ORF_1304;ORFL106C;ORF_1280;ORF_1298;ORF_1308;ORF_1293;ORFL107C_(UL41A);ORF_1299;ORF_1294;ORF_1306;ORF_1297;ORFL109C_(UL42);ORF_1307;ORF_1305;ORF_1301;ORF_1289;ORFL108C;ORF_1277;ORF_1300;ORFL105C_(UL40);ORF_1296;ORF_1302	UL40;UL41A;UL42	ORFL107C_(UL41A);ORFL108C;ORFL110C.iORF1;ORFL109C_(UL42);ORFL105C_(UL40);ORFL106C	24	3	6
UL80.5-L	embedded	embedded,L	UL80	116407-117894	no_intron	Kakuk_et_al_2021	2	7	0.538462	4	3	0	0	0	0	0	0	0	0	0	0	0	ORF_728;rORF129;ORF_724;ORF_727;ORF_726;ORFL199W.iORF3;ORFL199W.iORF1;ORF_725;ORFL199W.iORF2_(UL80.5);ORF_729	UL80.5	ORFL199W.iORF1;rORF129;ORFL199W.iORF3;ORFL199W.iORF2_(UL80.5)	10	1	4
UL44-UL43-UL42	PC	PC	UL44	53925-57077	no_intron	Balazs_et_al_2018	2	12	0.923077	0	8	0	0	0	0	0	0	0	0	4	0	0	ORF_1277;ORF_1285;ORF_1301;ORFL110C.iORF2;ORF_1284;ORF_1289;ORF_1294;ORF_1287;ORF_1282;ORF_1288;ORF_1290;ORF_1283;ORFL109C_(UL42);ORF_1293;ORF_1300;ORF_1297;ORFL112C.iORF1_(UL44);ORF_1298;ORFL110C_(UL43);ORF_1275;ORFL110C.iORF1;ORF_1299;ORF_1286;ORF_1302;ORF_1296	UL44;UL42;UL43	ORFL109C_(UL42);ORFL110C.iORF1;ORFL112C.iORF1_(UL44);ORFL110C_(UL43);ORFL110C.iORF2	25	3	5
UL44-UL43-UL42-UL41-UL40	PC	PC	UL44	53094-57182	no_intron	Kakuk_et_al_2021	4	34	2.61538	0	27	0	2	0	0	2	3	0	0	0	0	0	ORF_1282;ORF_1298;ORF_1294;ORF_1290;ORFL110C.iORF2;ORFL112C.iORF1_(UL44);ORFL110C_(UL43);ORF_1277;ORF_1286;ORFL105C_(UL40);ORF_1304;ORF_1306;ORFL108C;ORF_1288;ORF_1307;ORF_1279;ORF_1299;ORFL106C;ORF_1287;ORF_1301;ORF_1289;ORF_1285;ORF_1302;ORF_1275;ORF_1296;ORF_1284;ORF_1308;ORF_1300;ORF_1280;ORFL110C.iORF1;ORFL107C_(UL41A);ORFL112C;ORF_1283;ORF_1293;ORF_1305;ORFL109C_(UL42);ORF_1297	UL40;UL41A;UL44;UL42;UL43	ORFL108C;ORFL112C;ORFL110C.iORF1;ORFL110C.iORF2;ORFL112C.iORF1_(UL44);ORFL109C_(UL42);ORFL105C_(UL40);ORFL107C_(UL41A);ORFL110C_(UL43);ORFL106C	37	5	10
UL44-UL43-UL42-UL41-UL40-S	PC	PC,S	UL44	53094-57129	no_intron	Kakuk_et_al_2021	1	4	0.307692	0	4	0	0	0	0	0	0	0	0	0	0	0	ORF_1286;ORFL106C;ORF_1308;ORF_1282;ORFL110C_(UL43);ORF_1306;ORF_1305;ORF_1287;ORFL110C.iORF2;ORF_1280;ORFL112C.iORF1_(UL44);ORFL109C_(UL42);ORF_1290;ORF_1296;ORFL110C.iORF1;ORF_1304;ORF_1275;ORF_1284;ORFL108C;ORF_1293;ORF_1294;ORFL105C_(UL40);ORF_1288;ORF_1297;ORF_1298;ORF_1307;ORF_1277;ORF_1299;ORFL112C;ORF_1289;ORFL107C_(UL41A);ORF_1302;ORF_1283;ORF_1279;ORF_1285;ORF_1301;ORF_1300	UL40;UL41A;UL43;UL42;UL44	ORFL112C.iORF1_(UL44);ORFL110C.iORF1;ORFL112C;ORFL106C;ORFL110C_(UL43);ORFL110C.iORF2;ORFL108C;ORFL105C_(UL40);ORFL107C_(UL41A);ORFL109C_(UL42)	37	5	10
UL44-UL43-UL42-UL41A-UL40	PC	PC	UL44	53094-57077	no_intron	Balazs_et_al_2018	1	22	1.69231	0	22	0	0	0	0	0	0	0	0	0	0	0	ORFL110C_(UL43);ORF_1279;ORF_1286;ORFL112C.iORF1_(UL44);ORFL109C_(UL42);ORF_1296;ORF_1275;ORFL106C;ORF_1298;ORF_1289;ORF_1284;ORFL107C_(UL41A);ORFL110C.iORF2;ORF_1304;ORF_1287;ORF_1280;ORFL110C.iORF1;ORF_1294;ORFL105C_(UL40);ORF_1277;ORF_1308;ORF_1301;ORF_1297;ORF_1299;ORFL108C;ORF_1288;ORF_1306;ORF_1293;ORF_1305;ORF_1307;ORF_1290;ORF_1302;ORF_1283;ORF_1282;ORF_1285;ORF_1300	UL42;UL41A;UL44;UL43;UL40	ORFL110C.iORF1;ORFL108C;ORFL106C;ORFL110C_(UL43);ORFL112C.iORF1_(UL44);ORFL110C.iORF2;ORFL105C_(UL40);ORFL107C_(UL41A);ORFL109C_(UL42)	36	5	9
UL45AS	AS	AS	UL45	59279-59988	no_intron	Kakuk_et_al_2021	2	5	0.384615	3	2	0	0	0	0	0	0	0	0	0	0	0	ORF_1272;ORF_1274;ORFL114W;ORF_1273	NA	ORFL114W	4	NA	1
UL48-AS1	AS	AS	UL48	68022-68692	no_intron	Balazs_et_al_2018	8	142	10.9231	113	5	1	0	2	0	4	1	0	10	6	0	0	ORF_1268;ORF_1269;ORFL124C;rORF75;ORF_1266;ORF_1271;ORF_1267	NA	ORFL124C;rORF75	7	NA	2
UL48-L2	L	L	UL48	69673-71155	no_intron	Kakuk_et_al_2021	4	26	2	9	3	0	0	0	0	8	0	0	0	6	0	0	ORF_1258;rORF78;ORFL127C_(UL48A);ORF_1211;ORF_1255;ORF_1257;ORF_1256;ORF_1261;ORF_1195;ORF_1265;ORF_1210;ORF_1209;ORFL125C;ORFL126C;ORF_1263;ORF_1264;rORF80;ORFL129C.iORF1;ORF_1262	UL48A	ORFL126C;ORFL129C.iORF1;rORF78;ORFL125C;rORF80;ORFL127C_(UL48A)	19	1	6
UL48A	canonic	canonic	UL48A	69673-71016	no_intron	Literature	8	258	19.8462	89	19	0	1	0	0	6	34	29	32	48	0	0	ORF_1264;ORF_1263;ORF_1195;rORF78;ORF_1258;ORFL125C;ORF_1257;ORF_1209;ORF_1210;ORF_1255;ORF_1265;ORF_1256;ORFL127C_(UL48A);ORF_1262;ORF_1261;rORF80;ORF_1211;ORFL126C	UL48A	ORFL125C;ORFL127C_(UL48A);ORFL126C;rORF80;rORF78	18	1	5
UL48A-AT	AT	AT	UL48A	70672-71016	no_intron	Balazs_et_al_2018	1	4	0.307692	4	0	0	0	0	0	0	0	0	0	0	0	0	ORFL127C_(UL48A);ORF_1210;ORF_1211;rORF80;ORF_1209;ORF_1195	NA	rORF80;ORFL127C_(UL48A)	6	NA	2
UL48A-L	L	L	UL48	69673-71422	no_intron	Balazs_et_al_2018	9	303	23.3077	118	39	0	2	0	6	6	30	38	26	38	0	0	ORF_1262;ORF_1255;ORFL127C_(UL48A);ORF_1209;ORFL126C;rORF78;rORF80;ORF_1195;ORF_1263;ORF_1211;ORF_1256;ORF_1210;ORFL129C;ORFL129C.iORF1;ORF_1264;ORF_1257;ORF_1265;ORF_1258;ORFL125C;ORF_1261;ORFL128C	UL48A	ORFL129C;ORFL129C.iORF1;ORFL125C;rORF80;ORFL127C_(UL48A);ORFL126C;rORF78;ORFL128C	21	1	8
UL48A.5	canonic	canonic,embedded	UL48A	69673-70753	no_intron	Balazs_et_al_2018	8	33	2.53846	11	4	0	1	2	0	2	0	5	6	2	0	0	ORF_1258;ORF_1263;ORF_1265;ORF_1257;ORFL125C;ORF_1255;ORF_1211;ORF_1262;ORF_1256;ORF_1264;ORFL126C;rORF78;rORF80;ORF_1261	NA	ORFL125C;rORF78;ORFL126C;rORF80	14	NA	4
UL49-UL48A	PC	PC	UL49	69673-73246	no_intron	Kakuk_et_al_2021	1	5	0.384615	0	5	0	0	0	0	0	0	0	0	0	0	0	ORF_1196;ORFL127C_(UL48A);ORFL128C;ORFL126C;ORF_1204;ORF_1206;ORF_1205;ORF_1200;ORF_1197;ORF_1255;ORF_1214;ORF_1212;ORF_1202;ORF_1213;ORF_1203;rORF78;ORF_1264;ORF_1265;ORF_1262;rORF80;ORF_1192;ORFL125C;ORF_1261;ORFL129C;ORF_1194;ORF_1215;ORF_1211;ORF_1263;ORF_1198;ORF_1207;ORF_1199;ORF_1256;ORF_1257;ORF_1195;ORF_1258;ORFL129C.iORF1;ORF_1191;ORF_1193;ORF_1209;ORF_1210;ORF_1201	UL49;UL48A	ORFL125C;rORF78;rORF80;ORFL129C;ORFL129C.iORF1;ORFL128C;ORFL127C_(UL48A);ORFL126C	41	2	8
UL49-UL48A-NSP	canonic	canonic,embedded,PC	UL49	69673-73555	no_intron	Balazs_et_al_2018	3	19	1.46154	0	12	0	1	0	0	0	0	6	0	0	0	0	ORFL127C_(UL48A);ORF_1204;ORFL126C;ORF_1215;ORF_1202;ORF_1211;ORF_1262;ORF_1197;ORF_1255;rORF78;ORF_1206;ORF_1199;ORF_1195;ORFL129C;ORF_1194;ORF_1213;ORF_1264;rORF80;ORF_1212;ORF_1196;ORF_1209;ORF_1190;ORF_1265;ORF_1198;ORF_1263;ORF_1205;ORFL128C;ORF_1203;ORF_1192;ORF_1261;ORF_1200;ORF_1257;ORFL129C.iORF1;ORF_1193;ORF_1207;ORF_1201;ORF_1256;ORF_1214;ORFL125C;ORF_1191;ORF_1258;ORF_1210	UL48A;UL49	ORFL129C;rORF80;ORFL128C;ORFL127C_(UL48A);ORFL125C;ORFL129C.iORF1;rORF78;ORFL126C	42	2	8
UL80.6	embedded	embedded	UL80	117120-117894	no_intron	Kakuk_et_al_2021	3	55	4.23077	50	0	0	1	0	0	0	0	4	0	0	0	0	rORF129;ORF_724;ORF_728;ORF_729;ORF_725;ORF_726;ORF_727	NA	rORF129	7	NA	1
US34A-S	S	S	US34A	228156-228724	no_intron	Kakuk_et_al_2021	6	132	10.1538	107	0	0	1	0	5	8	0	0	2	9	0	0	ORF_151;ORF_156;ORF_157;ORF_154;ORF_155;ORFS373W;ORF_150;ORF_162;ORF_161;ORFS372W;ORF_158;ORF_153;ORF_160;ORF_152	US34A	ORFS373W;ORFS372W	14	1	2
UL4L-UL5	PC	L,PC	UL4	13028-14750	no_intron	Literature	9	196	15.0769	59	57	0	0	6	5	15	15	20	4	15	0	0	ORF_1251;ORF_1248;ORF_1249;ORF_1242;rORF31;ORF_1217;ORF_1239;ORFL34W_(UL4);ORF_1244;ORF_1237;ORF_1254;ORF_1245;ORF_1240;ORFL35W.iORF1;ORF_1252;ORF_1238;ORF_1250;ORF_1233;ORF_1234;ORF_1236;ORF_1243;ORFL35W_(UL5);rORF28;ORF_1246;ORF_1241;rORF26;ORFL33W	UL5;UL4	ORFL34W_(UL4);ORFL35W.iORF1;rORF26;ORFL33W;rORF31;rORF28;ORFL35W_(UL5)	27	2	7
UL5-L	L	L	UL5	13474-14750	no_intron	Kakuk_et_al_2021	4	17	1.30769	11	1	0	0	0	3	0	0	0	0	2	0	0	ORF_1241;ORF_1236;ORFL35W.iORF1;ORF_1239;ORF_1242;ORF_1238;rORF31;ORF_1233;ORF_1240;ORF_1237;ORFL35W_(UL5);ORF_1234;ORF_1217	UL5	ORFL35W_(UL5);rORF31;ORFL35W.iORF1	13	1	3
UL5.5	embedded	embedded	UL5	14198-14750	no_intron	Literature	5	22	1.69231	11	1	0	0	3	0	3	0	0	4	0	0	0	ORF_1217;ORFL35W.iORF1;rORF31	NA	ORFL35W.iORF1;rORF31	3	NA	2
UL5.5-UL6	embedded	embedded,PC	UL5	14198-15612	no_intron	Balazs_et_al_2018	1	1	0.0769231	1	0	0	0	0	0	0	0	0	0	0	0	0	ORF_1226;ORF_1231;ORF_1227;ORF_1230;ORF_1218;ORFL36W_(UL6);ORF_1222;ORF_1232;ORF_1229;ORF_1220;ORF_1228;ORF_1221;ORF_1223;ORF_1217;ORFL35W.iORF1;ORF_1224;rORF31;ORF_1219	UL6	rORF31;ORFL36W_(UL6);ORFL35W.iORF1	18	1	3
UL5.5-UL6-S	embedded	embedded,PC,S	UL5	14198-15595	no_intron	Balazs_et_al_2018	2	5	0.384615	0	2	0	0	0	0	0	0	0	0	3	0	0	ORF_1230;ORF_1219;ORF_1218;ORF_1231;ORF_1222;ORFL35W.iORF1;ORF_1226;ORF_1217;rORF31;ORF_1227;ORFL36W_(UL6);ORF_1220;ORF_1221;ORF_1224;ORF_1229;ORF_1223;ORF_1232;ORF_1228	UL6	ORFL36W_(UL6);ORFL35W.iORF1;rORF31	18	1	3
UL50-UL49-UL48A-AT-NSP	NSP	AT,NSP	UL50	70622-73555	no_intron	Balazs_et_al_2018	1	3	0.230769	0	3	0	0	0	0	0	0	0	0	0	0	0	ORF_1192;ORFL129C.iORF1;ORFL129C;ORF_1205;rORF80;ORF_1197;ORF_1213;ORF_1200;ORF_1207;ORF_1191;ORF_1209;ORF_1204;ORF_1215;ORF_1198;ORF_1194;ORF_1210;ORF_1214;ORFL127C_(UL48A);ORFL128C;ORF_1195;ORF_1202;ORF_1199;ORF_1196;ORF_1201;ORF_1211;ORF_1203;ORF_1190;ORF_1193;ORF_1206;ORF_1212	UL49	ORFL127C_(UL48A);ORFL129C;rORF80;ORFL129C.iORF1;ORFL128C	30	1	5
UL50-UL49-UL48A-AT-SP	SP	AT,SP	UL50	72320-73555,70622-72224	72225-72319	Balazs_et_al_2018	1	1	0.0769231	0	1	0	0	0	0	0	0	0	0	0	0	0	ORF_1193;ORF_1196;ORF_1197;ORF_1204;ORF_1192;ORF_1203;ORF_1202;ORF_1190;ORF_1191;ORF_1206;ORF_1198;ORF_1205;ORF_1200;ORFL129C.iORF1;rORF80;ORF_1210;ORF_1209;ORF_1199;ORFL129C;ORF_1195;ORF_1194;ORF_1211;ORFL128C;ORF_1207;ORF_1201;ORFL127C_(UL48A)	NA	rORF80;ORFL129C;ORFL127C_(UL48A);ORFL129C.iORF1;ORFL128C	26	NA	5
UL50-UL49-UL48A-AT2-NSP	NSP	NSP,ST	UL50	70672-73555	no_intron	Balazs_et_al_2018	1	3	0.230769	0	3	0	0	0	0	0	0	0	0	0	0	0	ORF_1201;ORF_1199;ORF_1192;ORF_1198;ORF_1196;ORF_1194;ORF_1214;ORF_1197;ORF_1191;ORF_1213;ORF_1205;ORFL129C;ORF_1206;ORF_1211;ORF_1215;ORFL128C;ORF_1202;ORF_1209;ORF_1193;ORF_1190;ORF_1207;rORF80;ORFL127C_(UL48A);ORF_1195;ORF_1200;ORF_1212;ORF_1203;ORF_1204;ORFL129C.iORF1;ORF_1210	UL49	ORFL129C;ORFL129C.iORF1;rORF80;ORFL127C_(UL48A);ORFL128C	30	1	5
UL50-UL49-UL48A-AT2-SP	SP	SP	UL50	72320-73555,70672-72224	72225-72319	Balazs_et_al_2018	1	1	0.0769231	0	1	0	0	0	0	0	0	0	0	0	0	0	ORF_1193;ORF_1196;ORF_1204;ORF_1202;ORF_1190;ORF_1191;ORF_1206;ORF_1197;ORF_1192;ORF_1203;ORF_1198;ORF_1205;ORF_1194;ORF_1211;ORF_1195;ORF_1200;ORFL128C;ORF_1209;ORFL127C_(UL48A);rORF80;ORF_1207;ORFL129C.iORF1;ORF_1210;ORFL129C;ORF_1201;ORF_1199	NA	ORFL128C;ORFL129C.iORF1;ORFL129C;rORF80;ORFL127C_(UL48A)	26	NA	5
UL53	canonic	canonic	UL53	76193-78581	no_intron	Balazs_et_al_2018	2	2	0.153846	0	1	0	0	0	0	0	1	0	0	0	0	0	ORFL141W_(UL53);ORF_1185;ORF_1172;ORFL137W.iORF2;ORFL142W;ORF_1184;ORF_1179;ORF_1188;ORFL137W.iORF3;ORF_1178;ORF_1177;rORF91;ORF_1182;ORF_1173;ORF_1187;ORF_1171;ORF_1174;ORF_1189;ORF_1180;ORF_1183;ORF_1175;ORF_1176	UL53	ORFL141W_(UL53);rORF91;ORFL137W.iORF2;ORFL137W.iORF3;ORFL142W	22	1	5
UL54.5-AT-L	AT	AT,L	UL54	76779-78171	no_intron	Kakuk_et_al_2021	5	11	0.846154	0	1	0	0	0	0	3	3	2	2	0	0	0	ORF_1167;ORF_1157;ORF_1166;ORF_1168;ORF_1169;ORF_1156;ORF_1161;ORF_1162;ORF_1160;ORF_1154;ORF_1155;ORF_1163;ORF_1159;ORF_1158;ORF_1165;ORF_1164	NA	NA	16	NA	0
UL55	canonic	canonic	UL55	80935-84398	no_intron	Balazs_et_al_2018	5	17	1.30769	0	10	0	0	0	3	0	0	1	1	2	0	0	ORF_1119;ORF_1143;ORF_1145;ORF_1115;ORF_1148;ORF_1144;ORF_1150;ORFL145C.iORF2;ORF_1118;ORF_1139;ORF_1117;ORF_1137;ORF_1120;ORFL145C_(UL55);ORF_1140;ORF_1124;rORF93;ORF_1136;ORF_1130;ORF_1149;ORF_1116;ORF_1146;ORF_1128;ORF_1138;ORF_1152;ORF_1151;ORF_1125;ORF_1122;ORF_1142;ORF_1123;ORF_1147;ORF_1133;ORF_1141;ORF_1114;ORF_1127;ORFL145C.iORF1;ORF_1121;ORF_1131;ORF_1126;ORFL144C	UL55	ORFL145C.iORF1;rORF93;ORFL144C;ORFL145C.iORF2;ORFL145C_(UL55)	40	1	5
UL69-NSP	canonic	canonic,NSP	UL69	98446-100993	no_intron	Balazs_et_al_2018	4	62	4.76923	0	49	0	0	2	0	0	0	6	0	5	0	0	ORF_1092;ORF_1079;ORFL161C.iORF1;ORF_1093;ORF_1104;ORF_1085;ORFL161C_(UL69);ORF_1101;ORF_1102;ORF_1096;ORF_1109;ORF_1086;ORF_1106;ORF_1080;ORF_1089;ORF_1078;ORF_1100;ORF_1099;ORF_1090;ORF_1084;ORF_1111;ORF_1081;ORF_1097;ORF_1082;ORF_1113;ORF_1077;ORF_1083;ORF_1095;ORF_1094;ORF_1087;ORF_1107;ORF_1098;ORF_1103;ORF_1091;ORF_1108;ORFL161C.iORF2;ORF_1105	UL69	ORFL161C.iORF1;ORFL161C.iORF2;ORFL161C_(UL69)	37	1	3
UL69-SP	SP	SP	UL69	100527-100993,98446-100409	100410-100526	Kakuk_et_al_2021	2	4	0.307692	0	2	0	0	0	0	0	2	0	0	0	0	0	ORF_1082;ORF_1084;ORF_1103;ORF_1079;ORFL161C.iORF1;ORF_1099;ORF_1104;ORF_1078;ORF_1094;ORF_1095;ORF_1086;ORF_1101;ORF_1108;ORF_1085;ORF_1080;ORF_1089;ORF_1077;ORF_1081;ORF_1109;ORF_1090;ORF_1102;ORF_1093;ORF_1100;ORF_1092;ORF_1105;ORF_1097;ORF_1106;ORF_1087;ORF_1096;ORF_1107;ORF_1098;ORF_1083;ORF_1091	NA	ORFL161C.iORF1	33	NA	1
UL71	canonic	canonic	UL71	103907-105163	no_intron	Kakuk_et_al_2021	3	12	0.923077	0	3	0	0	0	0	0	0	5	0	4	0	0	ORF_1047;ORF_1021;ORF_1020;ORFL168W.iORF2;ORF_1011;ORF_1006;ORF_1014;ORF_1007;ORF_1053;ORF_1068;ORF_1018;ORF_1027;ORF_1071;ORF_1069;ORF_1055;ORF_1030;ORF_1058;ORF_1000;ORF_1067;ORF_1052;ORF_1048;ORFL171W_1;ORF_1013;ORF_1012;ORF_1022;ORF_1003;ORF_1009;ORF_1075;ORF_1066;ORF_1051;ORF_1005;ORF_1076;ORF_1054;ORF_1001;ORF_1063;ORF_1049;ORF_1073;ORF_1016;ORF_997;ORF_1045;ORF_1056;ORF_1070;ORF_1023;ORF_1…	UL71	ORFL168W.iORF2;ORFL171W_1;ORFL168W.iORF1_(UL71)	59	1	3
UL71-AT-SP	SP	AT,SP	UL71	103907-105045,108045-108263	105046-108044	Balazs_et_al_2018	7	36	2.76923	13	2	0	0	0	0	1	6	2	4	8	0	0	ORF_1030;ORF_1049;ORF_1004;ORF_1027;ORF_1022;ORF_1017;ORF_1067;ORF_1059;ORF_1047;ORF_1074;ORF_1063;ORF_1072;ORF_1045;ORF_1009;ORF_998;ORF_1075;ORF_1054;ORF_1012;ORF_1014;ORF_1007;ORFL171W_1;ORF_1055;ORFL168W.iORF2;ORF_1011;ORF_1073;ORF_1001;ORF_1069;ORFL168W.iORF1_(UL71);ORF_1058;ORF_1018;ORF_997;ORF_1013;ORF_1023;ORF_1016;ORF_1056;ORF_1021;ORF_1000;ORF_1029;ORF_1076;ORF_1003;ORF_1005;ORF_1052;OR…	UL71	ORFL168W.iORF2;ORFL168W.iORF1_(UL71);ORFL171W_1;ORFL172W_2;ORFL171W_2,ORFL179W_2,ORFL180W;ORFL159W.iORF1_2,ORFL159W_2,ORFL163W,ORFL178W_(UL74A)	92	1	6
UL71-L-SP1	SP	L,SP	UL71	103907-105045,108045-108280	105046-108044	Balazs_et_al_2018	9	200	15.3846	32	37	0	0	8	9	24	16	19	36	19	0	0	ORF_993;ORF_1068;ORF_1048;ORF_1007;ORF_997;ORFL168W.iORF2;ORF_1071;ORF_1073;ORF_1066;ORF_1016;ORFL168W.iORF1_(UL71);ORF_1057;ORF_1000;ORF_1002;ORF_1076;ORF_1047;ORF_1005;ORF_1052;ORF_1063;ORF_1053;ORF_1065;ORF_1009;ORF_1046;ORF_1054;ORF_1051;ORF_1006;ORF_1014;ORFL171W_1;ORF_1030;ORF_1055;ORF_1027;ORF_1011;ORF_1001;ORF_1067;ORF_1069;ORF_1017;ORF_1058;ORF_1059;ORF_1018;ORF_1004;ORF_1013;ORF_1023;OR…	UL71	ORFL168W.iORF2;ORFL171W_1;ORFL168W.iORF1_(UL71);ORFL171W_2,ORFL179W_2,ORFL180W;ORFL172W_2;ORFL159W.iORF1_2,ORFL159W_2,ORFL163W,ORFL178W_(UL74A)	93	1	6
UL71-L1SP1	SP	L,SP	UL71	105129-105810,108045-108280	105811-108044	Kakuk_et_al_2021	2	2	0.153846	0	0	0	0	0	0	0	0	1	1	0	0	0	ORF_888;ORF_887;ORF_885;ORF_983;rORF108;ORF_884;ORF_1044;ORF_1043;ORF_981;ORF_979;ORF_890;rORF107;ORF_886;ORF_980;ORFL172W_1;ORF_889;ORF_982;ORF_891;ORF_992;ORF_978;ORF_883;ORF_949;ORF_907;ORF_908;ORF_840;ORF_1061;ORF_846;ORF_1064;ORF_935;ORF_940;ORFL171W_2,ORFL179W_2,ORFL180W;ORFL172W_2;ORF_851;ORF_937;ORF_843;ORF_1062;ORF_1050;ORF_845;ORF_1015;ORF_785;ORF_849;ORF_789;ORF_853;ORF_844;ORF_1026;OR…	NA	rORF108;rORF107;ORFL172W_1;ORFL171W_2,ORFL179W_2,ORFL180W;ORFL172W_2;ORFL159W.iORF1_2,ORFL159W_2,ORFL163W,ORFL178W_(UL74A)	56	NA	6
UL71-SP1	SP	SP	UL71	103907-105045,108047-108280	105046-108046	Kakuk_et_al_2021	1	6	0.461538	6	0	0	0	0	0	0	0	0	0	0	0	0	ORF_1047;ORF_1005;ORF_1052;ORF_1063;ORF_1053;ORF_1065;ORF_1009;ORF_1046;ORF_1054;ORF_1051;ORF_1006;ORF_1014;ORFL171W_1;ORF_993;ORF_1055;ORF_1011;ORF_1001;ORF_1048;ORF_1069;ORF_1068;ORF_1058;ORF_1018;ORF_1071;ORF_1013;ORF_1023;ORF_1066;ORF_1056;ORF_1057;ORF_1021;ORF_1029;ORF_1002;ORF_1003;ORF_1074;ORF_1070;ORF_1072;ORF_1045;ORF_1020;ORF_998;ORF_1075;ORF_999;ORF_1012;ORF_1019;ORF_1007;ORF_1030;ORF_…	UL71	ORFL171W_1;ORFL168W.iORF2;ORFL168W.iORF1_(UL71)	86	1	3
UL71-SP2-L	SP	S,SP	UL71	103575-105810,108045-108280	105811-108044	Kakuk_et_al_2021	2	3	0.230769	0	2	0	0	0	0	0	1	0	0	0	0	0	ORF_980;ORF_889;ORF_1073;ORF_1057;ORF_1018;ORFL167W;ORF_1014;ORF_1021;ORF_1059;ORF_1054;ORF_1049;ORF_1030;ORF_1006;ORF_1069;ORF_1066;ORF_1007;ORF_997;ORF_1000;ORF_1070;ORF_1022;ORF_1032;rORF107;ORF_884;ORF_1074;ORF_1072;ORF_1011;ORF_883;ORF_1046;ORF_1012;ORF_887;ORF_1042;ORF_886;ORF_1039;ORF_1009;ORF_1053;ORF_1047;ORF_1017;ORF_1056;ORF_891;ORFL168W;ORF_1001;ORF_1002;ORF_1045;ORF_981;ORF_1037;rORF…	UL71	ORFL171W_1;ORFL167W;rORF107;ORFL168W.iORF1_(UL71);ORFL168W;ORFL172W_1;rORF108;ORFL168W.iORF2;ORFL159W.iORF1_2,ORFL159W_2,ORFL163W,ORFL178W_(UL74A);ORFL171W_2,ORFL179W_2,ORFL180W;ORFL172W_2	131	1	11
UL71-SP3	SP	SP	UL71	103907-106732,108045-108280	106733-108044	Balazs_et_al_2018	2	5	0.384615	0	5	0	0	0	0	1	0	0	0	0	0	0	ORF_952;ORF_1039;ORF_1029;ORF_910;ORF_882;ORF_1006;ORF_1069;ORF_1067;ORF_971;ORF_990;ORF_1021;ORFL173W;ORF_841;ORF_889;ORF_1011;ORF_884;ORF_978;ORF_1014;ORF_1055;ORF_1038;ORF_906;ORF_875;ORF_836;ORF_943;ORF_904;ORF_903;ORF_986;ORF_1022;ORF_1044;ORF_1012;ORF_1018;ORF_958;rORF107;ORF_1048;ORF_1070;ORF_838;ORF_941;ORF_842;ORF_1065;ORF_939;rORF112;ORF_1033;ORF_860;ORF_1009;ORF_874;ORF_878;ORF_984;ORF…	UL73;UL71	rORF108;ORFL173W;ORFL168W.iORF1_(UL71);rORF107;ORFL168W.iORF2;rORF112;rORF111;rORF110;ORFL171W_1;ORFL175W_(UL73);ORFL172W_1;ORFL172W_2;ORFL159W.iORF1_2,ORFL159W_2,ORFL163W,ORFL178W_(UL74A);ORFL171W_2,ORFL179W_2,ORFL180W	215	2	14
UL71-SP3-L	SP	S,SP	UL71	103575-106732,108045-108280	106733-108044	Kakuk_et_al_2021	1	3	0.230769	0	3	0	0	0	0	0	0	0	0	0	0	0	ORF_882;rORF112;ORF_1054;ORF_861;ORF_1011;ORF_1074;ORF_986;ORF_956;ORF_958;ORF_971;ORF_859;ORF_938;ORF_1059;ORF_1072;ORF_1001;ORF_984;ORF_1004;ORF_887;ORF_886;rORF108;ORF_1002;ORF_1027;ORF_1044;ORF_838;ORFL173W;ORF_870;ORF_864;ORF_1007;ORF_959;ORF_1014;ORF_962;rORF107;ORFL172W_1;ORF_941;ORF_906;ORF_988;ORF_1049;ORF_1073;ORF_1021;ORF_1051;ORF_1000;ORF_1030;ORF_855;ORF_1020;ORF_978;ORF_1057;ORF_866…	UL71;UL73	ORFL172W_1;rORF107;ORFL175W_(UL73);ORFL171W_1;rORF112;ORFL168W;rORF108;ORFL168W.iORF1_(UL71);ORFL173W;ORFL168W.iORF2;rORF110;rORF111;ORFL167W;ORFL171W_2,ORFL179W_2,ORFL180W;ORFL159W.iORF1_2,ORFL159W_2,ORFL163W,ORFL178W_(UL74A);ORFL172W_2	218	2	16
UL71.5	embedded	embedded	UL71	104100-105045,108045-108280	105046-108044	Balazs_et_al_2018	6	16	1.23077	2	0	0	1	4	4	0	1	0	0	4	0	0	ORF_1002;ORF_1022;ORF_1074;ORFL168W.iORF2;ORF_999;ORF_1011;ORF_1019;ORF_1018;ORF_1066;ORF_1059;ORF_1067;ORF_1054;ORF_1027;ORF_1063;ORF_1012;ORF_1004;ORF_1055;ORF_1005;ORF_1030;ORF_1016;ORF_1006;ORF_1014;ORF_1065;ORF_1076;ORF_1001;ORF_1046;ORF_1056;ORF_1000;ORF_1045;ORF_1072;ORF_1020;ORF_993;ORF_1007;ORF_1021;ORF_1071;ORF_1023;ORF_1068;ORF_1009;ORF_1017;ORFL171W_1;ORF_1049;ORF_1013;ORF_998;ORF_105…	NA	ORFL168W.iORF2;ORFL171W_1;ORFL171W_2,ORFL179W_2,ORFL180W;ORFL172W_2;ORFL159W.iORF1_2,ORFL159W_2,ORFL163W,ORFL178W_(UL74A)	89	NA	5
UL71.5-AT	embedded	AT,embedded	UL71	104100-105045,108045-108263	105046-108044	Balazs_et_al_2018	3	6	0.461538	1	0	0	0	0	0	2	0	0	3	0	0	0	ORF_1055;ORF_1005;ORF_1030;ORF_1016;ORF_1006;ORF_1014;ORF_1065;ORF_1076;ORF_993;ORF_1001;ORF_1046;ORF_1056;ORF_1000;ORF_1045;ORF_1072;ORF_1020;ORF_1013;ORF_1007;ORF_1021;ORF_1071;ORF_1023;ORF_1068;ORF_1009;ORF_1017;ORFL171W_1;ORF_1049;ORF_1069;ORF_998;ORF_1057;ORF_1058;ORF_1052;ORF_1051;ORF_1070;ORF_1048;ORF_1003;ORF_1073;ORF_1075;ORF_1053;ORF_1002;ORF_1022;ORF_1074;ORFL168W.iORF2;ORF_999;ORF_101…	NA	ORFL168W.iORF2;ORFL171W_1;ORFL171W_2,ORFL179W_2,ORFL180W;ORFL159W.iORF1_2,ORFL159W_2,ORFL163W,ORFL178W_(UL74A);ORFL172W_2	88	NA	5
UL71L-AT-SP	SP	AT,SP	UL71	103575-105045,108045-108263	105046-108044	Balazs_et_al_2018	3	7	0.538462	1	4	0	0	0	0	0	2	0	0	0	0	0	ORF_1075;ORF_1059;ORF_1049;ORFL168W.iORF2;ORF_1016;ORF_1071;ORF_1029;ORF_1027;ORF_1014;ORF_1054;ORF_1021;ORF_1066;ORF_1009;ORFL167W;ORF_1003;ORF_1074;ORF_1067;ORF_1000;ORF_1047;ORF_1069;ORF_1002;ORF_1005;ORF_997;ORF_1058;ORF_1023;ORF_1019;ORF_1048;ORF_1072;ORF_1030;ORF_1057;ORF_1006;ORF_1056;ORF_1076;ORFL171W_1;ORF_1055;ORF_1070;ORF_1053;ORF_1045;ORF_1063;ORF_1065;ORF_1017;ORF_999;ORFL168W;ORF_10…	UL71	ORFL167W;ORFL168W;ORFL168W.iORF1_(UL71);ORFL171W_1;ORFL168W.iORF2;ORFL172W_2;ORFL171W_2,ORFL179W_2,ORFL180W;ORFL159W.iORF1_2,ORFL159W_2,ORFL163W,ORFL178W_(UL74A)	95	1	8
UL71L-AT-SP1	SP	AT,SP	UL71	103575-105045,108045-108280	105046-108044	Balazs_et_al_2018	8	51	3.92308	1	24	0	0	1	4	6	5	4	6	0	0	0	ORF_999;ORFL168W;ORF_1051;ORF_1022;ORF_1020;ORF_1018;ORF_998;ORF_1011;ORF_1013;ORF_1004;ORFL168W.iORF1_(UL71);ORF_1007;ORF_1001;ORF_1052;ORF_1046;ORF_1010;ORF_1073;ORF_1068;ORF_993;ORF_1012;ORFL168W.iORF2;ORF_1016;ORF_1071;ORF_1075;ORF_1027;ORF_1059;ORF_1054;ORF_1066;ORF_1049;ORFL167W;ORF_1074;ORF_1067;ORF_1000;ORF_1047;ORF_1029;ORF_1002;ORF_1014;ORF_997;ORF_1021;ORF_1023;ORF_1009;ORF_1048;ORF_10…	UL71	ORFL167W;ORFL168W;ORFL168W.iORF1_(UL71);ORFL171W_1;ORFL168W.iORF2;ORFL159W.iORF1_2,ORFL159W_2,ORFL163W,ORFL178W_(UL74A);ORFL172W_2;ORFL171W_2,ORFL179W_2,ORFL180W	96	1	8
UL72	canonic	canonic	UL72	105074-106919	no_intron	Balazs_et_al_2018	7	86	6.61538	14	23	0	1	4	0	0	0	7	25	12	0	0	ORF_831;ORF_828;ORF_822;ORF_830;ORF_821;ORFL174C.iORF2;ORF_809;ORF_810;ORF_819;ORF_807;ORF_827;ORFL174C_(UL72);ORF_829;rORF113;ORF_805;ORF_806;ORF_808;ORF_825;ORF_832;ORF_823;ORF_820;ORF_818;ORF_833;ORFL176C;ORF_826;ORF_835	UL72	rORF113;ORFL174C_(UL72);ORFL174C.iORF2;ORFL176C	26	1	4
UL72-UL73-CX	CX	CX	UL72	104949-106732,108045-108280	106733-108044	Kakuk_et_al_2021	2	2	0.153846	0	1	0	0	0	0	0	1	0	0	0	0	0	rORF108;rORF112;ORF_882;ORF_952;ORF_842;ORF_887;ORF_965;ORF_862;ORF_1044;ORF_987;ORF_884;ORF_889;ORF_910;ORF_904;ORF_947;ORF_914;ORF_856;ORF_990;ORF_838;ORF_903;ORF_958;ORF_866;ORF_841;ORF_980;ORF_970;ORF_963;rORF107;ORFL173W;ORF_986;ORF_878;ORF_959;ORF_880;ORF_975;ORF_989;ORF_886;ORF_1041;ORF_981;ORF_881;ORF_859;ORF_836;ORF_971;ORFL171W_1;ORF_950;ORFL175W_(UL73);ORF_877;ORF_870;ORF_941;ORF_978;O…	UL73	rORF108;rORF107;rORF112;rORF110;ORFL171W_1;ORFL172W_1;ORFL175W_(UL73);ORFL173W;rORF111;ORFL159W.iORF1_2,ORFL159W_2,ORFL163W,ORFL178W_(UL74A);ORFL171W_2,ORFL179W_2,ORFL180W;ORFL172W_2	149	1	12
UL72-UL73-CX-SP	CX	CX,SP	UL72	104949-105045,108045-108280	105046-108044	Kakuk_et_al_2021	1	11	0.846154	11	0	0	0	0	0	0	0	0	0	0	0	0	ORFL171W_1;ORF_1074;ORF_1064;ORF_909;ORF_840;ORF_849;ORF_1050;ORF_937;ORFL159W.iORF1_2,ORFL159W_2,ORFL163W,ORFL178W_(UL74A);ORF_940;ORF_1061;ORF_1062;ORF_954;ORF_935;ORF_843;ORF_908;ORF_851;ORFL171W_2,ORFL179W_2,ORFL180W;ORFL172W_2;ORF_949;ORF_1026;ORF_976;ORF_1060;ORF_942;ORF_846;ORF_845;ORF_907;ORF_1015;ORF_844;ORF_1025;ORF_789;ORF_905;ORF_785;ORF_847;ORF_853;ORF_852;ORF_1024	NA	ORFL171W_1;ORFL171W_2,ORFL179W_2,ORFL180W;ORFL159W.iORF1_2,ORFL159W_2,ORFL163W,ORFL178W_(UL74A);ORFL172W_2	37	NA	4
UL73-AT-SP1	SP	AT,SP	UL73	106228-106732,108045-108263	106733-108044	Balazs_et_al_2018	5	47	3.61538	30	3	0	0	0	0	0	0	2	8	4	0	0	ORF_880;ORF_947;ORF_881;ORF_945;ORF_839;ORF_958;ORF_959;ORF_962;ORF_968;ORF_871;ORF_842;ORF_850;ORF_858;ORF_964;ORF_855;ORF_953;ORF_837;ORF_857;ORF_863;ORF_966;ORF_912;rORF112;ORF_938;ORF_957;ORF_952;ORF_975;ORF_869;ORF_854;ORF_971;ORF_941;ORF_903;ORF_963;ORF_906;ORF_904;ORF_877;ORF_948;ORF_872;ORF_969;ORF_943;ORF_936;ORF_870;ORF_939;ORF_841;ORF_960;ORF_836;ORF_950;ORF_970;ORF_965;ORF_838;ORF_882…	UL73	ORFL175W_(UL73);rORF112;ORFL159W.iORF1_2,ORFL159W_2,ORFL163W,ORFL178W_(UL74A);ORFL172W_2;ORFL171W_2,ORFL179W_2,ORFL180W	99	1	5
UL73-AT-SP2	SP	AT,SP	UL73	106205-108263	no_intron	Balazs_et_al_2018	1	2	0.153846	0	2	0	0	0	0	0	0	0	0	0	0	0	ORF_970;ORF_1025;ORF_851;ORF_963;ORF_965;ORF_897;ORF_914;ORF_837;ORF_927;ORF_846;ORF_946;ORF_880;ORF_924;ORF_937;ORF_855;ORF_862;ORF_957;ORF_936;ORF_842;ORF_899;ORF_856;ORF_951;ORF_912;ORF_854;ORF_940;ORF_969;ORF_847;ORF_975;ORF_857;ORF_938;ORF_931;ORF_1024;ORF_872;ORF_840;ORF_915;ORF_1064;ORF_930;rORF116;ORF_907;ORF_845;ORF_932;ORF_926;ORF_950;ORF_863;ORF_923;ORF_919;ORFL171W_2,ORFL179W_2,ORFL18…	UL74A;UL73	ORFL159W.iORF1_2,ORFL159W_2,ORFL163W,ORFL178W_(UL74A);rORF112;rORF116;ORFL175W_(UL73);ORFL171W_2,ORFL179W_2,ORFL180W;ORFL179W_1;ORFL172W_2;rORF115	132	2	8
UL73-AT-SP3	SP	AT,SP	UL73	106228-106732,107277-107376,108045-108263	106733-107276,107377-108044	Balazs_et_al_2018	1	1	0.0769231	0	0	0	0	0	0	0	0	0	1	0	0	0	ORF_855;ORF_912;ORF_968;ORF_910;ORF_838;ORF_841;ORF_952;ORFL175W_(UL73);ORF_956;ORF_950;ORF_943;ORF_941;ORF_957;ORF_939;ORF_848;ORF_946;ORF_869;ORF_961;ORF_948;ORF_971;rORF112;ORF_882;ORF_856;ORF_870;ORF_906;ORF_963;ORF_877;ORF_904;ORF_955;ORF_854;ORF_944;ORF_839;ORF_960;ORF_880;ORF_975;ORF_973;ORF_872;ORF_951;ORF_858;ORF_936;ORF_903;ORF_911;ORF_837;ORF_914;ORF_863;ORF_970;ORF_969;ORF_938;ORF_878…	UL73	ORFL175W_(UL73);rORF112;ORFL172W_2;ORFL171W_2,ORFL179W_2,ORFL180W;ORFL159W.iORF1_2,ORFL159W_2,ORFL163W,ORFL178W_(UL74A)	104	1	5
UL73-AT-SP4	SP	AT,SP	UL73	106205-106732,108045-108263	106733-108044	Balazs_et_al_2018	8	169	13	128	1	0	4	0	0	3	2	11	8	12	0	0	ORF_947;ORF_911;ORF_965;ORF_906;ORF_881;ORF_837;ORF_975;ORF_903;ORF_904;ORF_968;ORF_958;ORF_952;ORF_948;ORF_870;ORF_961;ORF_869;ORF_878;ORF_839;ORF_953;ORF_855;ORF_941;ORF_950;ORF_848;ORF_877;rORF112;ORF_842;ORF_955;ORF_862;ORF_960;ORF_914;ORF_836;ORF_838;ORF_910;ORF_946;ORF_854;ORF_966;ORF_939;ORFL175W_(UL73);ORF_971;ORF_973;ORF_957;ORF_943;ORF_858;ORF_951;ORF_882;ORF_969;ORF_956;ORF_912;ORF_970…	UL73	rORF112;ORFL175W_(UL73);ORFL171W_2,ORFL179W_2,ORFL180W;ORFL159W.iORF1_2,ORFL159W_2,ORFL163W,ORFL178W_(UL74A);ORFL172W_2	100	1	5
UL73-AT-SP5	SP	AT,SP	UL73	106205-106732,107277-107376,108045-108263	106733-107276,107377-108044	Balazs_et_al_2018	1	2	0.153846	2	0	0	0	0	0	0	0	0	0	0	0	0	ORF_837;ORF_975;ORF_881;ORF_904;ORF_968;ORF_938;ORF_964;ORF_855;ORF_962;ORF_870;ORF_869;ORF_878;ORF_903;ORF_862;ORF_914;ORF_952;ORF_958;ORF_950;ORF_848;ORF_961;rORF112;ORF_946;ORF_939;ORF_953;ORF_965;ORF_941;ORF_948;ORF_839;ORF_955;ORF_960;ORF_906;ORF_836;ORF_956;ORF_877;ORF_910;ORF_880;ORF_842;ORF_854;ORF_947;ORF_858;ORFL175W_(UL73);ORF_951;ORF_882;ORF_973;ORF_872;ORF_838;ORF_957;ORF_966;ORF_944…	UL73	rORF112;ORFL175W_(UL73);ORFL172W_2;ORFL171W_2,ORFL179W_2,ORFL180W;ORFL159W.iORF1_2,ORFL159W_2,ORFL163W,ORFL178W_(UL74A)	105	1	5
UL73-AT-SP6	SP	AT,SP	UL73	106205-106446,108045-108263	106447-108044	Balazs_et_al_2018	2	13	1	11	0	0	0	0	0	0	0	2	0	0	0	0	ORF_839;ORF_858;rORF112;ORF_860;ORF_854;ORF_936;ORF_862;ORF_960;ORF_903;ORF_957;ORF_910;ORF_837;ORF_944;ORF_856;ORF_863;ORF_841;ORF_855;ORF_938;ORF_959;ORF_947;ORF_911;ORF_836;ORF_838;ORF_952;ORF_958;ORF_956;ORF_853;ORF_840;ORFL159W.iORF1_2,ORFL159W_2,ORFL163W,ORFL178W_(UL74A);ORF_1025;ORF_940;ORF_844;ORF_976;ORF_905;ORFL172W_2;ORF_1062;ORF_949;ORF_1024;ORFL171W_2,ORFL179W_2,ORFL180W;ORF_909;ORF_…	NA	rORF112;ORFL172W_2;ORFL171W_2,ORFL179W_2,ORFL180W;ORFL159W.iORF1_2,ORFL159W_2,ORFL163W,ORFL178W_(UL74A)	60	NA	4
UL73-AT-SP7	SP	AT,SP	UL73	106228-106446,108045-108263	106447-108044	Balazs_et_al_2018	1	3	0.230769	3	0	0	0	0	0	0	0	0	0	0	0	0	ORF_957;ORF_841;ORF_837;ORF_856;ORF_936;ORF_858;ORF_854;ORF_938;ORF_911;ORF_944;ORF_836;ORF_855;ORF_838;ORF_958;ORF_947;ORF_903;ORF_956;ORF_960;ORF_860;ORF_839;ORF_863;ORF_959;ORF_952;rORF112;ORF_910;ORF_949;ORF_840;ORF_849;ORF_1024;ORF_1062;ORF_942;ORF_940;ORF_843;ORF_852;ORF_845;ORF_853;ORFL159W.iORF1_2,ORFL159W_2,ORFL163W,ORFL178W_(UL74A);ORF_976;ORF_1015;ORF_905;ORF_1050;ORF_907;ORF_1025;ORF_…	NA	rORF112;ORFL159W.iORF1_2,ORFL159W_2,ORFL163W,ORFL178W_(UL74A);ORFL172W_2;ORFL171W_2,ORFL179W_2,ORFL180W	59	NA	4
UL73-L3	L	L	UL73	106086-106732,108047-108280	106733-108046	Kakuk_et_al_2021	1	4	0.307692	4	0	0	0	0	0	0	0	0	0	0	0	0	ORF_950;ORF_858;ORF_989;ORF_956;ORF_990;ORF_860;ORF_836;ORF_904;ORF_939;ORF_866;ORF_837;ORF_876;ORF_863;ORF_910;ORF_903;ORF_968;ORF_961;ORF_872;ORF_947;ORF_953;rORF112;ORF_870;ORF_855;ORF_880;ORF_854;ORF_878;ORF_962;ORF_882;ORF_838;ORF_862;ORF_874;ORF_848;ORF_965;ORF_973;ORF_966;ORF_875;ORF_861;ORF_941;ORF_958;ORF_970;ORF_975;ORF_871;ORF_946;ORF_955;ORF_906;ORF_963;ORF_938;ORF_914;ORF_960;ORF_839…	UL73	rORF112;ORFL175W_(UL73)	102	1	2
UL73-NSP	NSP	NSP	UL73	106228-108263	no_intron	Balazs_et_al_2018	1	1	0.0769231	0	1	0	0	0	0	0	0	0	0	0	0	0	ORF_846;ORF_965;ORF_854;ORF_855;ORF_1061;ORF_944;ORF_1025;ORF_897;ORF_937;ORF_955;ORF_938;ORF_851;ORF_936;ORF_952;ORF_919;ORF_912;ORFL175W_(UL73);ORF_881;ORF_927;ORF_963;ORF_966;ORF_1064;ORF_911;ORF_969;ORF_948;ORF_968;ORF_945;ORF_924;ORF_923;ORF_907;ORF_843;ORF_951;ORF_975;ORF_841;ORF_839;ORF_871;ORF_910;ORF_840;ORF_878;ORF_853;ORF_926;ORF_941;ORF_837;ORFL172W_2;ORF_973;ORF_863;ORF_1024;ORF_972;…	UL74A;UL73	rORF112;ORFL175W_(UL73);ORFL171W_2,ORFL179W_2,ORFL180W;ORFL179W_1;ORFL172W_2;rORF116;rORF115;ORFL159W.iORF1_2,ORFL159W_2,ORFL163W,ORFL178W_(UL74A)	131	2	8
UL73-S-AT-SP1	SP	AT,SP	UL73	106205-106732,108047-108263	106733-108046	Kakuk_et_al_2021	3	23	1.76923	17	0	0	0	0	0	0	0	3	0	3	0	0	ORF_837;ORF_975;ORF_953;ORF_952;ORF_958;ORF_870;ORF_878;ORF_839;ORF_904;ORF_862;ORFL175W_(UL73);ORF_965;ORF_855;ORF_836;ORF_848;ORF_877;ORF_869;ORF_946;ORF_854;ORF_858;ORF_941;ORF_969;ORF_950;ORF_957;ORF_948;ORF_842;ORF_966;ORF_939;ORF_914;ORF_971;ORF_838;ORF_912;ORF_943;ORF_841;ORF_947;ORF_860;ORF_906;ORF_882;ORF_959;ORF_956;ORF_970;ORF_945;ORF_857;ORF_880;ORF_881;ORF_850;ORF_911;ORF_938;ORF_964…	UL73	rORF112;ORFL175W_(UL73)	93	1	2
UL73-S-AT-SP2	SP	AT,SP	UL73	106205-106732,108053-108263	106733-108052	Kakuk_et_al_2021	1	6	0.461538	6	0	0	0	0	0	0	0	0	0	0	0	0	ORF_939;ORF_964;ORF_914;ORF_882;ORF_950;ORF_956;ORF_881;ORF_904;ORF_947;ORF_860;ORF_965;ORF_906;ORF_911;ORF_958;ORF_869;ORF_837;ORF_975;ORF_903;ORF_968;ORF_938;ORF_855;ORF_948;ORF_870;ORF_961;rORF112;ORF_878;ORF_955;ORF_862;ORF_960;ORF_952;ORF_848;ORF_910;ORF_946;ORF_839;ORF_854;ORF_953;ORFL175W_(UL73);ORF_951;ORF_941;ORF_836;ORF_973;ORF_877;ORF_957;ORF_880;ORF_842;ORF_966;ORF_944;ORF_969;ORF_872…	UL73	rORF112;ORFL175W_(UL73)	84	1	2
UL73-S-AT-SP3	SP	AT,SP	UL73	106205-106732,108050-108263	106733-108049	Kakuk_et_al_2021	1	6	0.461538	6	0	0	0	0	0	0	0	0	0	0	0	0	ORF_837;ORF_975;ORF_968;ORF_938;ORF_881;ORF_904;ORF_952;ORF_958;ORF_870;ORF_869;ORF_878;ORF_903;ORF_953;ORF_965;ORF_855;ORF_941;ORF_950;ORF_848;ORF_961;ORF_948;ORF_839;ORF_955;ORF_862;ORF_960;ORF_914;ORF_836;ORF_877;ORF_910;ORF_946;ORF_842;ORF_966;ORF_939;ORFL175W_(UL73);ORF_906;ORF_971;ORF_973;ORF_838;ORF_943;ORF_854;ORF_947;ORF_858;ORF_951;ORF_882;ORF_969;ORF_956;ORF_957;ORF_970;ORF_841;ORF_944…	UL73	rORF112;ORFL175W_(UL73)	88	1	2
UL73-S-AT-SP4	SP	S,SP	UL73	106228-106732,108047-108263	106733-108046	Kakuk_et_al_2021	1	5	0.384615	5	0	0	0	0	0	0	0	0	0	0	0	0	ORF_842;ORF_945;ORF_871;ORF_953;ORF_966;ORF_881;ORF_858;rORF112;ORF_839;ORF_959;ORF_952;ORF_880;ORF_947;ORF_863;ORF_869;ORF_971;ORF_941;ORF_958;ORF_957;ORF_962;ORF_968;ORF_975;ORF_877;ORF_948;ORF_850;ORF_943;ORF_964;ORF_855;ORF_903;ORF_939;ORF_963;ORF_837;ORF_857;ORF_836;ORF_950;ORF_912;ORF_965;ORF_838;ORF_938;ORFL175W_(UL73);ORF_841;ORF_973;ORF_961;ORF_854;ORF_956;ORF_911;ORF_848;ORF_906;ORF_904…	UL73	ORFL175W_(UL73);rORF112	92	1	2
UL73-S-AT-SP5	SP	S,SP	UL73	106228-106732,108050-108263	106733-108049	Kakuk_et_al_2021	1	3	0.230769	3	0	0	0	0	0	0	0	0	0	0	0	0	ORF_914;ORF_878;ORF_951;ORF_964;ORF_962;ORF_963;ORF_839;ORF_948;ORF_880;ORF_953;ORF_952;ORF_941;ORF_947;ORF_946;ORF_856;ORF_841;ORF_906;ORF_958;ORF_872;ORF_966;ORF_944;ORF_850;ORF_960;ORF_837;ORF_970;ORF_969;ORF_857;ORF_936;ORF_938;ORF_871;rORF112;ORF_943;ORF_957;ORF_848;ORF_842;ORF_975;ORF_869;ORF_950;ORF_854;ORF_971;ORF_838;ORF_882;ORF_903;ORF_939;ORF_910;ORF_904;ORF_877;ORF_961;ORF_955;ORF_945…	UL73	ORFL175W_(UL73);rORF112	87	1	2
UL73-S-SP1	SP	S,SP	UL73	106228-106732,108047-108280	106733-108046	Kakuk_et_al_2021	1	8	0.615385	8	0	0	0	0	0	0	0	0	0	0	0	0	ORF_941;ORF_952;ORF_946;ORF_912;ORF_948;ORF_855;ORF_838;ORF_856;ORF_968;ORF_910;ORF_841;ORF_906;ORF_963;ORFL175W_(UL73);ORF_956;ORF_944;ORF_839;ORF_848;ORF_960;ORF_880;ORF_869;ORF_950;ORF_955;ORF_872;ORF_943;ORF_882;ORF_936;ORF_957;ORF_939;ORF_911;ORF_961;ORF_973;ORF_970;ORF_971;rORF112;ORF_870;ORF_837;ORF_877;ORF_904;ORF_860;ORF_969;ORF_854;ORF_938;ORF_962;ORF_975;ORF_842;ORF_881;ORF_951;ORF_858…	UL73	rORF112;ORFL175W_(UL73)	93	1	2
UL73-S-SP2	SP	S,SP	UL73	106228-106732,108050-108280	106733-108049	Kakuk_et_al_2021	1	10	0.769231	10	0	0	0	0	0	0	0	0	0	0	0	0	ORF_871;ORF_952;ORF_842;ORF_966;ORF_950;ORF_941;ORF_953;ORF_943;ORF_838;ORF_848;ORF_959;ORF_961;ORF_948;rORF112;ORF_869;ORF_971;ORF_882;ORF_945;ORF_858;ORF_957;ORF_939;ORF_963;ORF_863;ORF_877;ORF_955;ORF_881;ORF_944;ORF_839;ORFL175W_(UL73);ORF_880;ORF_947;ORF_975;ORF_854;ORF_956;ORF_958;ORF_903;ORF_946;ORF_962;ORF_968;ORF_904;ORF_850;ORF_856;ORF_964;ORF_855;ORF_870;ORF_910;ORF_837;ORF_857;ORF_836…	UL73	ORFL175W_(UL73);rORF112	88	1	2
UL73-S-SP3	SP	S,SP	UL73	106228-106732,108053-108280	106733-108052	Kakuk_et_al_2021	1	4	0.307692	4	0	0	0	0	0	0	0	0	0	0	0	0	ORF_880;ORF_957;ORFL175W_(UL73);ORF_952;ORF_975;ORF_869;ORF_951;ORF_971;ORF_956;ORF_941;ORF_962;ORF_903;ORF_946;ORF_914;ORF_877;ORF_948;ORF_964;ORF_943;ORF_856;ORF_837;ORF_878;ORF_939;ORF_910;ORF_963;ORF_836;ORF_950;ORF_938;rORF112;ORF_838;ORF_839;ORF_953;ORF_841;ORF_906;ORF_947;ORF_961;ORF_860;ORF_854;ORF_944;ORF_958;ORF_848;ORF_911;ORF_966;ORF_904;ORF_955;ORF_872;ORF_850;ORF_882;ORF_870;ORF_959…	UL73	ORFL175W_(UL73);rORF112	84	1	2
UL73-S-SP4	SP	S,SP	UL73	106228-106732,108045-108280	106733-108044	Balazs_et_al_2018	9	183	14.0769	114	7	0	2	3	0	1	2	4	28	22	0	0	ORF_947;ORF_958;ORF_953;ORF_966;ORF_914;ORF_964;ORF_850;ORF_878;ORF_943;ORF_962;ORF_951;ORF_950;ORF_857;rORF112;ORF_839;ORF_938;ORF_871;ORF_957;ORF_963;ORF_869;ORF_842;ORF_971;ORF_941;ORF_854;ORF_939;ORF_841;ORF_877;ORF_948;ORF_904;ORF_838;ORF_882;ORF_945;ORF_952;ORF_848;ORF_906;ORF_870;ORF_961;ORF_955;ORF_881;ORF_965;ORF_944;ORFL175W_(UL73);ORF_960;ORF_880;ORF_973;ORF_872;ORF_975;ORF_956;ORF_936…	UL73	ORFL175W_(UL73);rORF112;ORFL172W_2;ORFL159W.iORF1_2,ORFL159W_2,ORFL163W,ORFL178W_(UL74A);ORFL171W_2,ORFL179W_2,ORFL180W	100	1	5
UL73-S-SP5	SP	S,SP	UL73	106228-108280	no_intron	Balazs_et_al_2018	3	10	0.769231	0	3	0	0	0	0	5	0	0	2	0	0	0	ORF_897;ORF_915;ORF_937;ORF_936;ORF_907;ORF_846;ORF_912;ORF_855;ORF_950;ORF_967;ORF_840;ORF_1025;ORF_944;ORF_837;ORF_841;ORF_956;ORF_857;ORF_975;ORF_952;ORF_881;ORF_839;ORF_945;ORF_851;ORF_917;ORF_966;ORF_964;ORF_953;ORF_880;ORF_951;ORF_923;ORF_872;ORF_1064;ORF_963;ORF_948;ORF_973;ORF_935;ORFL175W_(UL73);ORF_927;ORF_854;rORF112;ORFL172W_2;ORF_955;ORF_910;ORF_838;ORF_932;ORF_922;ORF_960;ORF_870;OR…	UL74A;UL73	rORF115;ORFL175W_(UL73);rORF116;ORFL159W.iORF1_2,ORFL159W_2,ORFL163W,ORFL178W_(UL74A);ORFL179W_1;ORFL171W_2,ORFL179W_2,ORFL180W;rORF112;ORFL172W_2	132	2	8
UL73-S-SP6	SP	S,SP	UL73	106228-106446,108045-108280	106447-108044	Balazs_et_al_2018	2	15	1.15385	14	0	0	0	0	0	0	0	0	1	0	0	0	ORF_837;ORF_856;ORF_936;ORF_854;ORF_938;ORF_944;ORF_957;ORF_841;ORF_958;ORF_858;ORF_947;ORF_956;ORF_911;ORF_960;ORF_836;ORF_855;ORF_863;ORF_838;ORF_959;ORF_952;rORF112;ORF_903;ORF_910;ORF_860;ORF_839;ORF_940;ORF_1062;ORF_907;ORF_976;ORFL172W_2;ORFL171W_2,ORFL179W_2,ORFL180W;ORF_840;ORF_949;ORF_1024;ORF_909;ORF_845;ORF_1064;ORF_905;ORF_851;ORF_1015;ORF_849;ORF_853;ORF_1026;ORF_844;ORF_908;ORF_942;…	NA	rORF112;ORFL171W_2,ORFL179W_2,ORFL180W;ORFL159W.iORF1_2,ORFL159W_2,ORFL163W,ORFL178W_(UL74A);ORFL172W_2	60	NA	4
UL73-S-SP7	SP	S,SP	UL73	106228-106732,107277-107376,108045-108280	106733-107276,107377-108044	Balazs_et_al_2018	3	12	0.923077	1	0	0	0	3	0	0	0	0	0	8	0	0	ORF_952;ORF_941;ORF_950;ORF_848;ORF_968;ORF_943;ORF_961;ORF_948;ORF_957;ORF_971;ORF_882;ORF_855;ORF_869;ORF_870;ORF_939;ORF_963;ORF_904;ORF_877;ORF_955;ORF_912;ORF_854;rORF112;ORF_839;ORFL175W_(UL73);ORF_880;ORF_947;ORF_975;ORF_951;ORF_858;ORF_956;ORF_958;ORF_903;ORF_946;ORF_914;ORF_863;ORF_850;ORF_856;ORF_878;ORF_959;ORF_910;ORF_837;ORF_857;ORF_836;ORF_965;ORF_838;ORF_938;ORF_953;ORF_841;ORF_962…	UL73	ORFL175W_(UL73);rORF112;ORFL172W_2;ORFL159W.iORF1_2,ORFL159W_2,ORFL163W,ORFL178W_(UL74A);ORFL171W_2,ORFL179W_2,ORFL180W	105	1	5
UL73-SP1	SP	SP	UL73	106205-106732,108045-108280	106733-108044	Balazs_et_al_2018	10	858	66	573	55	0	4	8	26	29	20	17	61	65	0	0	ORF_964;ORF_914;ORF_950;ORF_870;ORF_975;ORF_881;ORF_904;ORF_939;ORF_938;ORF_965;ORF_906;ORF_952;ORF_958;ORF_956;ORF_869;ORF_903;ORF_947;ORF_953;ORF_960;ORF_951;ORF_882;ORF_973;ORF_961;ORF_948;ORF_839;ORF_955;ORF_944;ORF_860;ORF_850;ORF_911;ORF_877;ORF_910;ORF_871;ORF_966;ORF_857;ORF_837;ORF_854;ORF_968;ORFL175W_(UL73);ORF_943;ORF_863;ORF_957;ORF_878;ORF_946;ORF_862;ORF_858;ORF_855;ORF_836;ORF_969…	UL73	ORFL175W_(UL73);rORF112;ORFL172W_2;ORFL159W.iORF1_2,ORFL159W_2,ORFL163W,ORFL178W_(UL74A);ORFL171W_2,ORFL179W_2,ORFL180W	101	1	5
UL73-SP10	SP	SP	UL73	106853-106980,108045-108280	106981-108044	Kakuk_et_al_2021	4	10	0.769231	7	1	0	0	0	0	1	0	0	0	1	0	0	ORF_915;ORF_916;ORF_954;ORF_1064;ORF_909;ORF_908;ORF_1050;ORF_840;ORFL159W.iORF1_2,ORFL159W_2,ORFL163W,ORFL178W_(UL74A);ORF_1026;ORF_849;ORF_949;ORF_1062;ORF_935;ORF_907;ORF_843;ORF_851;ORF_940;ORF_937;ORFL172W_2;ORF_844;ORF_852;ORF_1061;ORF_1060;ORF_942;ORF_846;ORF_845;ORF_1015;ORF_785;ORF_1025;ORFL171W_2,ORFL179W_2,ORFL180W;ORF_905;ORF_976;ORF_789;ORF_1024;ORF_847;ORF_853	NA	ORFL171W_2,ORFL179W_2,ORFL180W;ORFL172W_2;ORFL159W.iORF1_2,ORFL159W_2,ORFL163W,ORFL178W_(UL74A)	37	NA	3
UL73-SP2	SP	SP	UL73	106205-108280	no_intron	Balazs_et_al_2018	5	25	1.92308	0	6	0	0	6	2	6	0	0	0	5	0	0	ORF_915;ORF_938;ORF_970;ORF_1064;ORF_919;ORF_897;ORF_837;ORF_965;ORF_946;ORF_917;ORF_856;ORF_842;ORF_872;ORF_914;ORF_936;ORF_963;ORF_845;ORFL172W_2;ORF_927;ORF_931;ORF_880;ORF_944;ORF_908;rORF116;ORF_855;ORF_846;ORF_950;ORF_853;ORF_976;ORF_924;ORF_962;ORF_858;ORF_951;ORF_975;ORF_847;ORF_899;ORF_862;ORF_937;ORF_851;ORF_857;ORF_854;ORF_968;ORF_945;ORF_1061;ORF_932;ORF_841;ORF_840;ORF_926;ORF_907;OR…	UL73;UL74A	ORFL175W_(UL73);ORFL159W.iORF1_2,ORFL159W_2,ORFL163W,ORFL178W_(UL74A);rORF112;ORFL179W_1;rORF115;ORFL171W_2,ORFL179W_2,ORFL180W;rORF116;ORFL172W_2	133	2	8
UL73-SP3	SP	SP	UL73	106205-106980,108045-108280	106981-108044	Balazs_et_al_2018	4	11	0.846154	1	1	0	0	0	0	0	0	0	3	6	0	0	ORF_880;ORF_970;ORF_938;ORF_915;ORF_914;ORF_899;ORF_946;ORF_855;ORF_963;ORF_837;ORF_912;ORF_944;ORF_969;ORF_965;ORF_951;ORF_857;ORF_856;ORF_862;ORF_962;ORF_872;ORF_858;ORF_917;ORF_968;ORF_936;ORF_882;ORF_947;ORF_950;ORF_870;ORF_854;ORF_945;ORF_902;ORF_877;ORF_957;ORF_948;ORF_916;ORF_971;ORF_841;ORF_897;ORF_964;ORF_842;ORF_863;ORF_878;ORF_901;ORF_903;ORF_836;rORF112;ORF_898;ORF_960;ORF_973;ORF_953…	UL73	ORFL175W_(UL73);rORF112;ORFL171W_2,ORFL179W_2,ORFL180W;ORFL172W_2;ORFL159W.iORF1_2,ORFL159W_2,ORFL163W,ORFL178W_(UL74A)	110	1	5
UL73-SP4	SP	SP	UL73	106205-106446,108045-108280	106447-108044	Balazs_et_al_2018	6	65	5	60	1	0	0	1	0	1	0	0	1	1	0	0	ORF_956;ORF_836;ORF_958;ORF_839;ORF_858;ORF_952;ORF_860;ORF_838;rORF112;ORF_854;ORF_936;ORF_862;ORF_960;ORF_903;ORF_957;ORF_910;ORF_837;ORF_944;ORF_856;ORF_863;ORF_841;ORF_855;ORF_938;ORF_959;ORF_947;ORF_911;ORF_909;ORF_849;ORF_840;ORF_1050;ORF_1061;ORF_907;ORF_843;ORF_954;ORF_940;ORF_937;ORF_949;ORFL159W.iORF1_2,ORFL159W_2,ORFL163W,ORFL178W_(UL74A);ORF_1064;ORF_976;ORF_1062;ORF_935;ORF_845;ORF_1…	NA	rORF112;ORFL172W_2;ORFL171W_2,ORFL179W_2,ORFL180W;ORFL159W.iORF1_2,ORFL159W_2,ORFL163W,ORFL178W_(UL74A)	61	NA	4
UL73-SP5	SP	SP	UL73	106205-106732,107277-107376,108045-108280	106733-107276,107377-108044	Balazs_et_al_2018	7	26	2	11	1	0	1	0	0	2	4	0	5	2	0	0	ORF_837;ORF_952;ORF_870;ORF_878;ORF_903;ORF_904;ORF_862;ORF_953;ORF_855;ORF_836;ORF_958;ORF_848;ORF_961;ORF_869;ORF_946;ORF_839;ORFL175W_(UL73);ORF_965;ORF_941;ORF_950;ORF_877;rORF112;ORF_842;ORF_854;ORF_939;ORF_858;ORF_960;ORF_914;ORF_971;ORF_838;ORF_957;ORF_948;ORF_955;ORF_882;ORF_969;ORF_956;ORF_912;ORF_910;ORF_880;ORF_966;ORF_947;ORF_860;ORF_906;ORF_936;ORF_973;ORF_872;ORF_970;ORF_943;ORF_841…	UL73	ORFL175W_(UL73);rORF112;ORFL171W_2,ORFL179W_2,ORFL180W;ORFL172W_2;ORFL159W.iORF1_2,ORFL159W_2,ORFL163W,ORFL178W_(UL74A)	106	1	5
UL73-SP6	SP	SP	UL73	106205-106446,108047-108280	106447-108046	Kakuk_et_al_2021	1	3	0.230769	3	0	0	0	0	0	0	0	0	0	0	0	0	ORF_936;ORF_862;ORF_960;ORF_903;ORF_957;ORF_910;ORF_837;ORF_944;ORF_856;ORF_863;ORF_841;ORF_855;ORF_938;ORF_959;ORF_947;ORF_911;ORF_836;ORF_860;ORF_838;rORF112;ORF_956;ORF_858;ORF_952;ORF_958;ORF_839;ORF_854;ORF_940;ORF_840;ORF_1062;ORF_1060;ORF_1026;ORF_847;ORF_976;ORF_785;ORF_949;ORF_937;ORF_851;ORF_845;ORF_844;ORF_846;ORF_1024;ORF_908;ORF_907;ORF_909;ORF_852;ORF_1025;ORF_1061;ORF_1050;ORF_789;…	NA	rORF112	54	NA	1
UL73-SP7	SP	SP	UL73	106205-106732,108047-108280	106733-108046	Kakuk_et_al_2021	2	88	6.76923	87	0	0	1	0	0	0	0	0	0	0	0	0	ORF_965;ORF_906;ORF_975;ORF_881;ORF_947;ORF_953;ORF_850;ORF_952;ORF_958;ORF_870;ORF_948;ORF_839;ORF_966;ORF_857;ORF_837;ORF_903;ORF_911;ORF_877;ORF_943;ORF_863;ORF_961;ORF_878;ORF_946;ORF_854;ORF_904;ORFL175W_(UL73);ORF_855;ORF_836;ORF_848;ORF_957;ORF_869;ORF_842;ORF_862;ORF_858;ORF_960;ORF_941;ORF_969;ORF_950;ORF_838;ORF_912;rORF112;ORF_955;ORF_914;ORF_971;ORF_956;ORF_970;ORF_910;ORF_880;ORF_841…	UL73	ORFL175W_(UL73);rORF112	94	1	2
UL73-SP8	SP	SP	UL73	106205-106732,108053-108280	106733-108052	Kakuk_et_al_2021	2	15	1.15385	14	0	0	1	0	0	0	0	0	0	0	0	0	ORF_964;ORF_950;ORF_975;ORF_881;ORF_904;ORF_938;ORF_965;ORF_914;ORF_968;ORF_958;ORF_870;ORF_869;ORF_878;ORF_903;ORF_939;ORF_960;ORF_906;ORF_952;ORF_973;ORF_848;ORF_961;ORF_948;ORF_955;ORF_947;ORF_953;ORFL175W_(UL73);ORF_951;ORF_941;ORF_836;ORF_969;ORF_956;ORF_910;ORF_839;ORF_854;ORF_944;ORF_882;ORF_877;ORF_957;ORF_871;ORF_842;ORF_966;ORF_841;ORF_860;ORF_850;ORF_911;ORF_971;ORF_959;ORF_838;ORF_943…	UL73	rORF112;ORFL175W_(UL73)	85	1	2
UL73-SP9	SP	SP	UL73	106205-106732,108050-108280	106733-108049	Kakuk_et_al_2021	1	50	3.84615	50	0	0	0	0	0	0	0	0	0	0	0	0	ORF_965;ORF_975;ORF_881;ORFL175W_(UL73);ORF_906;ORF_958;ORF_870;ORF_948;ORF_878;ORF_854;ORF_947;ORF_953;ORF_952;ORF_836;ORF_969;ORF_848;ORF_957;ORF_839;ORF_966;ORF_841;ORF_850;ORF_941;ORF_877;ORF_943;ORF_945;ORF_842;ORF_857;ORF_837;ORF_946;ORF_903;ORF_911;ORF_971;ORF_959;ORF_964;ORF_838;ORF_970;ORF_863;ORF_961;ORF_869;ORF_904;ORF_862;ORF_858;ORF_855;ORF_950;ORF_956;ORF_912;rORF112;ORF_880;ORF_939…	UL73	rORF112;ORFL175W_(UL73)	89	1	2
UL73-UL72-CX	CX	CX	UL73	105074-106757	no_intron	Kakuk_et_al_2021	3	9	0.692308	2	5	0	0	0	0	0	0	0	0	2	0	0	ORF_822;ORF_827;ORFL174C.iORF2;ORF_810;ORF_828;ORF_821;ORF_831;ORFL174C_(UL72);ORF_807;ORF_830;ORF_825;ORF_809;ORF_829;ORF_808;ORF_833;ORF_823;ORF_818;rORF113;ORF_820;ORF_819;ORF_832;ORFL176C;ORF_835;ORF_826	UL72	ORFL174C.iORF2;ORFL174C_(UL72);rORF113;ORFL176C	24	1	4
UL73-UL72-CX2	CX	CX	UL73	105074-107095	no_intron	Kakuk_et_al_2021	4	19	1.46154	0	6	0	0	0	0	0	3	0	5	5	0	0	ORF_830;ORF_828;ORF_803;ORFL174C.iORF2;ORF_817;ORF_809;rORF113;ORF_822;ORF_807;ORF_829;ORFL174C_(UL72);ORF_821;ORF_805;ORF_831;ORF_810;ORF_818;ORF_808;ORF_806;ORF_804;ORF_820;ORF_825;ORF_823;ORF_827;ORF_819;ORFL176C;ORF_832;ORF_826;ORF_835;ORF_833	UL72	rORF113;ORFL174C_(UL72);ORFL174C.iORF2;ORFL176C	29	1	4
UL73L1-AT	AT	AT,L	UL73	105129-106843	no_intron	Balazs_et_al_2018	2	5	0.384615	0	2	0	0	0	0	0	0	0	3	0	0	0	ORF_970;ORF_842;ORF_983;ORF_887;rORF112;ORF_858;ORF_963;ORF_838;ORF_882;ORF_869;ORF_961;ORF_880;ORF_947;ORF_914;ORF_862;ORF_1043;ORF_910;ORF_898;ORF_878;ORF_958;ORF_872;ORF_886;ORF_936;ORF_837;ORF_912;ORF_836;ORF_1044;ORF_981;ORF_884;ORF_899;ORF_856;ORF_987;ORF_866;ORF_990;ORF_890;ORF_894;ORF_901;ORF_984;ORF_952;ORF_876;rORF107;ORF_874;ORF_877;ORF_980;ORF_959;ORF_859;ORF_903;ORF_904;ORF_971;ORF_9…	UL73	ORFL172W_1;rORF111;rORF107;ORFL175W_(UL73);rORF112;rORF110;ORFL173W;rORF108	114	1	8
UL73L1-UL74A-SP2	PC	L,PC,SP	UL73	105129-106732,108045-108280	106733-108044	Balazs_et_al_2018	5	20	1.53846	0	10	0	0	0	3	0	4	1	2	0	0	0	rORF112;ORF_872;ORF_858;ORF_886;ORF_842;ORF_838;ORF_1043;ORF_887;ORF_958;ORF_959;ORF_862;ORF_947;ORF_963;ORF_878;ORF_837;ORF_983;ORF_984;ORF_981;ORF_882;ORF_965;ORF_880;ORF_856;ORF_946;ORF_936;ORF_884;ORF_980;ORF_870;ORF_914;ORF_904;ORF_910;rORF107;ORF_890;ORF_960;ORF_903;ORF_952;ORF_971;ORF_970;ORFL173W;ORF_990;ORF_855;ORF_885;ORF_877;ORF_982;ORF_961;ORF_962;ORF_1044;ORF_987;ORF_866;ORF_836;ORF_…	UL73	rORF112;rORF110;rORF107;ORFL172W_1;rORF111;rORF108;ORFL173W;ORFL175W_(UL73);ORFL171W_2,ORFL179W_2,ORFL180W;ORFL172W_2;ORFL159W.iORF1_2,ORFL159W_2,ORFL163W,ORFL178W_(UL74A)	143	1	11
UL73L2-AT-UL74A-SP	SP	AT,L,SP	UL73	105926-106732,108045-108263	106733-108044	Balazs_et_al_2018	3	5	0.384615	3	0	0	0	0	0	0	0	1	0	1	0	0	ORF_947;ORF_855;ORF_872;ORF_850;ORF_880;ORF_986;ORF_862;ORF_842;ORF_970;ORF_950;ORF_955;ORF_943;ORF_856;ORF_939;rORF112;ORF_945;ORF_863;ORF_914;ORF_988;ORF_963;ORF_904;ORF_966;ORF_910;rORF110;ORF_858;ORF_848;ORF_903;ORF_987;ORF_906;ORF_965;ORF_951;ORF_911;ORF_882;ORF_961;ORF_990;ORF_869;ORF_857;ORF_878;ORF_956;ORFL175W_(UL73);ORF_936;ORF_871;ORF_957;ORF_866;ORF_876;ORF_969;ORF_941;ORF_959;ORF_839…	UL73	rORF111;ORFL173W;rORF110;ORFL175W_(UL73);rORF112;ORFL172W_2;ORFL171W_2,ORFL179W_2,ORFL180W;ORFL159W.iORF1_2,ORFL159W_2,ORFL163W,ORFL178W_(UL74A)	115	1	8
UL73L2-UL74A-SP	SP	L,SP	UL73	105926-106732,108045-108280	106733-108044	Balazs_et_al_2018	6	47	3.61538	27	6	0	0	0	5	1	2	0	6	0	0	0	ORF_947;ORF_855;ORF_872;ORF_850;ORF_880;ORF_986;ORF_862;ORF_842;ORF_970;ORF_950;ORF_955;ORF_943;ORF_856;ORF_939;rORF112;ORF_945;ORF_863;ORF_914;ORF_988;ORF_963;ORF_904;ORF_966;ORF_910;rORF110;ORF_858;ORF_848;ORF_903;ORF_987;ORF_906;ORF_965;ORF_951;ORF_911;ORF_882;ORF_961;ORF_990;ORF_869;ORF_857;ORF_878;ORF_956;ORFL175W_(UL73);ORF_936;ORF_871;ORF_957;ORF_866;ORF_876;ORF_969;ORF_941;ORF_959;ORF_839…	UL73	ORFL173W;rORF110;ORFL175W_(UL73);rORF112;rORF111;ORFL172W_2;ORFL171W_2,ORFL179W_2,ORFL180W;ORFL159W.iORF1_2,ORFL159W_2,ORFL163W,ORFL178W_(UL74A)	116	1	8
UL73L3-UL74A-SP	PC	L,PC,SP	UL73	106086-106732,108045-108263	106733-108044	Balazs_et_al_2018	2	10	0.769231	9	1	0	0	0	0	0	0	0	0	0	0	0	ORF_837;ORF_876;ORF_863;ORF_910;ORF_903;ORF_968;ORF_961;ORF_872;ORF_947;ORF_953;rORF112;ORF_870;ORF_855;ORF_880;ORF_854;ORF_878;ORF_962;ORF_882;ORF_838;ORF_862;ORF_874;ORF_848;ORF_965;ORF_973;ORF_966;ORF_875;ORF_861;ORF_941;ORF_958;ORF_970;ORF_975;ORF_871;ORF_946;ORF_955;ORF_906;ORF_963;ORF_938;ORF_914;ORF_960;ORF_839;ORF_842;ORF_945;ORF_856;ORF_911;ORF_951;ORF_912;ORF_841;ORF_959;ORF_877;ORF_936…	UL73	rORF112;ORFL175W_(UL73);ORFL159W.iORF1_2,ORFL159W_2,ORFL163W,ORFL178W_(UL74A);ORFL172W_2;ORFL171W_2,ORFL179W_2,ORFL180W	108	1	5
UL73L3-UL74A-SP2	PC	L,PC,SP	UL73	106086-106732,108045-108280	106733-108044	Balazs_et_al_2018	5	39	3	30	1	0	0	0	2	2	0	0	4	0	0	0	ORF_869;ORFL175W_(UL73);ORF_944;ORF_850;ORF_860;ORF_857;ORF_859;ORF_939;ORF_950;ORF_858;ORF_989;ORF_948;ORF_956;ORF_990;ORF_964;ORF_836;ORF_904;ORF_971;ORF_866;ORF_837;ORF_876;ORF_863;ORF_910;ORF_903;ORF_968;ORF_961;ORF_872;ORF_947;ORF_953;rORF112;ORF_870;ORF_855;ORF_880;ORF_854;ORF_878;ORF_962;ORF_882;ORF_838;ORF_862;ORF_874;ORF_848;ORF_965;ORF_973;ORF_966;ORF_875;ORF_861;ORF_941;ORF_958;ORF_970…	UL73	ORFL175W_(UL73);rORF112;ORFL172W_2;ORFL159W.iORF1_2,ORFL159W_2,ORFL163W,ORFL178W_(UL74A);ORFL171W_2,ORFL179W_2,ORFL180W	109	1	5
UL74-UL73-UL72-CX	CX	CX	UL74	105074-108216	no_intron	Kakuk_et_al_2021	4	14	1.07692	1	10	0	1	0	2	0	0	0	0	0	0	0	ORF_793;ORF_830;ORFL174C_(UL72);ORF_831;ORFL174C.iORF2;ORF_808;ORF_828;ORF_816;ORF_813;ORF_811;ORF_797;ORF_822;ORF_814;ORF_817;ORF_809;ORF_829;ORF_810;ORF_799;ORF_825;rORF113;ORF_815;ORF_795;ORF_821;ORF_820;ORFL181C.iORF1;ORF_806;ORF_803;ORF_827;ORF_802;ORF_805;ORF_798;ORF_818;ORFL182C;ORFL176C;ORF_835;ORF_819;ORF_794;ORF_804;ORF_801;ORF_823;ORF_807;ORF_812;ORFL181C_(UL74);ORF_832;ORF_833;ORF_796…	UL72	ORFL174C.iORF2;ORFL174C_(UL72);rORF113;ORFL181C_(UL74);ORFL176C;ORFL181C.iORF1;ORFL182C	47	1	7
UL74A-AT-SP2	SP	AT,SP	UL74A	99343-99546,108045-108263	99547-108044	Kakuk_et_al_2021	2	2	0.153846	1	0	0	0	0	1	0	0	0	0	0	0	0	ORF_790;ORF_791;ORF_792;ORF_1062;ORF_949;ORF_1024;ORF_1050;ORF_849;ORF_843;ORF_942;ORF_852;ORF_845;ORF_1060;ORF_954;ORF_907;ORF_1015;ORF_940;ORF_853;ORF_840;ORF_905;ORFL172W_2;ORF_908;ORF_1025;ORF_1064;ORF_1061;ORFL159W.iORF1_2,ORFL159W_2,ORFL163W,ORFL178W_(UL74A);ORF_935;ORF_909;ORF_846;ORF_844;ORF_976;ORF_847;ORF_785;ORFL171W_2,ORFL179W_2,ORFL180W;ORF_937;ORF_851;ORF_1026	NA	ORFL172W_2;ORFL171W_2,ORFL179W_2,ORFL180W;ORFL159W.iORF1_2,ORFL159W_2,ORFL163W,ORFL178W_(UL74A)	37	NA	3
UL74A-AT-SP3	SP	AT,SP	UL74A	99343-99546,108045-108280	99547-108044	Kakuk_et_al_2021	5	14	1.07692	7	1	0	1	0	0	0	0	3	0	2	0	0	ORF_790;ORF_791;ORF_792;ORF_840;ORF_849;ORFL159W.iORF1_2,ORFL159W_2,ORFL163W,ORFL178W_(UL74A);ORF_909;ORF_954;ORF_843;ORF_1062;ORF_940;ORF_1050;ORF_1064;ORF_949;ORF_1061;ORF_942;ORF_846;ORF_907;ORF_908;ORF_851;ORFL171W_2,ORFL179W_2,ORFL180W;ORF_937;ORF_905;ORF_844;ORF_1026;ORF_1060;ORF_1015;ORF_847;ORF_935;ORF_1024;ORF_853;ORF_852;ORF_1025;ORFL172W_2;ORF_789;ORF_785;ORF_976;ORF_845	NA	ORFL171W_2,ORFL179W_2,ORFL180W;ORFL159W.iORF1_2,ORFL159W_2,ORFL163W,ORFL178W_(UL74A);ORFL172W_2	38	NA	3
UL74A-AT-SP4	SP	AT,SP	UL74A	102406-102669,108045-108263	102670-108044	Kakuk_et_al_2021	1	8	0.615385	8	0	0	0	0	0	0	0	0	0	0	0	0	ORFL164W;ORF_786;ORF_788;ORF_853;ORFL159W.iORF1_2,ORFL159W_2,ORFL163W,ORFL178W_(UL74A);ORF_905;ORF_844;ORF_1025;ORF_949;ORF_845;ORF_976;ORF_909;ORFL172W_2;ORF_954;ORF_847;ORF_1024;ORFL171W_2,ORFL179W_2,ORFL180W;ORF_942;ORF_840;ORF_846;ORF_851;ORF_908;ORF_852;ORF_785;ORF_1062;ORF_1026;ORF_935;ORF_940;ORF_1050;ORF_843;ORF_907;ORF_1015;ORF_1060;ORF_1061;ORF_937;ORF_849;ORF_1064	NA	ORFL164W;ORFL171W_2,ORFL179W_2,ORFL180W;ORFL159W.iORF1_2,ORFL159W_2,ORFL163W,ORFL178W_(UL74A);ORFL172W_2	37	NA	4
UL74A-AT-SP5	SP	AT,SP	UL74A	102406-102669,108045-108280	102670-108044	Kakuk_et_al_2021	4	46	3.53846	40	4	0	1	0	0	0	0	0	0	1	0	0	ORFL164W;ORF_786;ORF_788;ORFL171W_2,ORFL179W_2,ORFL180W;ORF_849;ORF_846;ORF_844;ORF_907;ORF_976;ORF_905;ORF_840;ORF_847;ORF_1024;ORF_1060;ORF_909;ORF_1025;ORF_1064;ORFL159W.iORF1_2,ORFL159W_2,ORFL163W,ORFL178W_(UL74A);ORF_1015;ORF_851;ORF_853;ORFL172W_2;ORF_940;ORF_954;ORF_1026;ORF_843;ORF_785;ORF_942;ORF_1050;ORF_845;ORF_1062;ORF_852;ORF_1061;ORF_908;ORF_935;ORF_949;ORF_937;ORF_789	NA	ORFL164W;ORFL172W_2;ORFL171W_2,ORFL179W_2,ORFL180W;ORFL159W.iORF1_2,ORFL159W_2,ORFL163W,ORFL178W_(UL74A)	38	NA	4
UL74A-AT-SP6	SP	AT,SP	UL74A	102406-102518,108045-108280	102519-108044	Kakuk_et_al_2021	1	5	0.384615	5	0	0	0	0	0	0	0	0	0	0	0	0	ORF_1064;ORF_954;ORF_1050;ORF_908;ORF_846;ORFL171W_2,ORFL179W_2,ORFL180W;ORF_937;ORFL159W.iORF1_2,ORFL159W_2,ORFL163W,ORFL178W_(UL74A);ORF_844;ORF_849;ORF_840;ORF_847;ORF_935;ORF_843;ORF_1015;ORF_909;ORF_1025;ORFL172W_2;ORF_949;ORF_852;ORF_1061;ORF_976;ORF_1060;ORF_1062;ORF_940;ORF_845;ORF_907;ORF_785;ORF_942;ORF_1026;ORF_789;ORF_905;ORF_851;ORF_853;ORF_1024	NA	ORFL171W_2,ORFL179W_2,ORFL180W;ORFL159W.iORF1_2,ORFL159W_2,ORFL163W,ORFL178W_(UL74A);ORFL172W_2	35	NA	3
UL74A-AT-SP7	SP	AT,SP	UL74A	102406-102662,108045-108280	102663-108044	Kakuk_et_al_2021	1	4	0.307692	4	0	0	0	0	0	0	0	0	0	0	0	0	ORF_786;ORF_788;ORF_840;ORF_852;ORF_905;ORF_1064;ORF_789;ORF_849;ORF_851;ORF_853;ORF_976;ORF_843;ORF_908;ORF_909;ORF_785;ORF_1024;ORFL159W.iORF1_2,ORFL159W_2,ORFL163W,ORFL178W_(UL74A);ORF_1060;ORF_1025;ORF_846;ORF_954;ORF_935;ORFL172W_2;ORFL171W_2,ORFL179W_2,ORFL180W;ORF_942;ORF_847;ORF_1050;ORF_937;ORF_1062;ORF_845;ORF_949;ORF_1015;ORF_907;ORF_1026;ORF_844;ORF_1061;ORF_940	NA	ORFL171W_2,ORFL179W_2,ORFL180W;ORFL172W_2;ORFL159W.iORF1_2,ORFL159W_2,ORFL163W,ORFL178W_(UL74A)	37	NA	3
UL74A-AT-SP8	SP	AT,SP	UL74A	102406-102669,108047-108280	102670-108046	Kakuk_et_al_2021	1	5	0.384615	5	0	0	0	0	0	0	0	0	0	0	0	0	ORFL164W;ORF_786;ORF_788;ORF_949;ORF_937;ORF_840;ORF_845;ORF_1062;ORF_1026;ORF_1024;ORF_976;ORF_908;ORF_907;ORF_853;ORF_1025;ORF_940;ORF_1050;ORF_1060;ORF_935;ORF_847;ORF_905;ORF_785;ORF_909;ORF_852;ORF_851;ORF_1061;ORF_844;ORF_846;ORF_789;ORF_954;ORF_942	NA	ORFL164W	31	NA	1
UL75	canonic	canonic	UL75	108268-110754	no_intron	Literature	8	82	6.30769	9	39	0	1	0	0	11	1	9	6	6	0	0	ORF_767;ORF_773;ORF_762;ORF_763;ORF_768;ORF_781;ORF_783;ORF_766;ORF_774;ORF_761;ORF_759;ORF_757;ORF_760;ORF_758;ORFL184C.iORF1;ORF_777;ORFL185C;ORF_782;ORF_771;ORF_769;ORF_772;ORF_765;ORF_775;ORFL184C.iORF3;ORFL184C_(UL75);ORF_764;ORFL184C.iORF2;ORF_779;ORF_770	UL75	ORFL185C;ORFL184C.iORF2;ORFL184C.iORF1;ORFL184C_(UL75);ORFL184C.iORF3	29	1	5
UL75.5	embedded	embedded	UL75	108268-109843	no_intron	Balazs_et_al_2018	8	82	6.30769	18	11	0	0	16	6	6	0	12	7	6	0	0	ORF_761;ORF_766;ORF_763;ORF_762;ORF_769;ORF_773;ORF_767;ORF_757;ORF_771;ORF_760;ORF_764;ORF_759;ORF_765;ORF_768;ORF_772;ORFL184C.iORF1;ORF_758;ORF_774;ORF_775;ORF_770	NA	ORFL184C.iORF1	20	NA	1
UL78-L	L	L	UL78	113411-114974	no_intron	Kakuk_et_al_2021	7	32	2.46154	10	7	0	1	0	4	0	0	3	2	5	0	0	ORF_739;ORF_745;ORF_747;ORF_755;ORF_750;ORF_749;ORF_751;ORF_738;ORF_741;ORFL196W.iORF2;ORF_744;ORF_754;ORF_756;ORFL196W_(UL78);ORFL196W.iORF1;ORF_753;ORF_746;ORF_748;ORF_743;ORF_737;ORF_740;ORF_742	UL78	ORFL196W_(UL78);ORFL196W.iORF2;ORFL196W.iORF1	22	1	3
UL78L	L	L	UL78	113296-114974	no_intron	Balazs_et_al_2018	9	135	10.3846	34	29	0	1	0	4	5	13	20	11	18	0	0	ORFL196W.iORF2;ORF_740;ORF_756;ORF_743;ORF_745;ORF_753;ORFL196W_(UL78);ORFL196W.iORF1;ORF_737;ORF_755;ORFL195W;ORF_750;ORF_741;ORF_739;ORF_747;ORF_751;ORF_749;ORF_746;ORF_738;ORF_754;ORF_744;ORF_748;ORF_742	UL78	ORFL196W.iORF1;ORFL196W_(UL78);ORFL195W;ORFL196W.iORF2	23	1	4
UL78L2	L	L	UL78	113379-114974	no_intron	Literature	10	435	33.4615	97	97	0	1	12	7	16	43	54	65	43	0	0	ORFL196W.iORF1;ORF_755;ORF_751;ORF_745;ORF_739;ORF_742;ORF_746;ORF_738;ORF_747;ORF_756;ORF_737;ORF_748;ORFL196W_(UL78);ORF_740;ORF_754;ORF_749;ORFL196W.iORF2;ORF_753;ORF_741;ORF_743;ORF_750;ORF_744	UL78	ORFL196W_(UL78);ORFL196W.iORF2;ORFL196W.iORF1	22	1	3
UL80	canonic	canonic	UL80	115602-117894	no_intron	Balazs_et_al_2018	6	58	4.46154	1	40	0	0	0	6	4	0	0	5	2	0	0	ORF_727;ORF_728;ORF_725;ORFL199W.iORF3;ORF_729;ORF_724;ORFL199W_(UL80);ORFL199W.iORF1;ORF_733;rORF129;ORF_726;ORF_734;ORFL199W.iORF2_(UL80.5)	UL80.5;UL80	ORFL199W.iORF2_(UL80.5);ORFL199W_(UL80);ORFL199W.iORF3;rORF129;ORFL199W.iORF1	13	2	5
UL80.5	embedded	embedded	UL80	116514-117894	no_intron	Balazs_et_al_2018	10	646	49.6923	39	71	0	2	18	20	54	90	57	144	151	0	0	ORF_724;ORFL199W.iORF2_(UL80.5);ORF_726;rORF129;ORF_725;ORFL199W.iORF3;ORF_729;ORF_728;ORFL199W.iORF1;ORF_727	UL80.5	ORFL199W.iORF1;rORF129;ORFL199W.iORF2_(UL80.5);ORFL199W.iORF3	10	1	4
IRL2-S	S	S	RL2	190292-190675	no_intron	Kakuk_et_al_2021	7	212	16.3077	164	4	23	4	2	0	0	0	0	4	11	0	0	ORF_3427;ORFL2C_2;rORF1_2	NA	rORF1_2;ORFL2C_2	3	NA	2
TRL7-S1	S	S	RL7	6468-7000	no_intron	Kakuk_et_al_2021	1	6	0.461538	6	0	0	0	0	0	0	0	0	0	0	0	0	ORF_2933;ORF_2963;ORF_3006;ORF_3037;ORF_2927;ORF_2965;ORF_3008;ORF_3005;ORF_2926;ORF_3030;ORF_2928;ORF_2984;ORF_3038;ORF_2920;ORF_3009;rORF12_1;ORF_3007;ORF_2944;ORF_2999;ORF_2985;ORF_3061;ORF_3017;ORF_3066;ORF_2964;ORF_2956;ORF_3068;ORF_3047;ORF_3060;ORF_2919;ORF_3031;ORF_2929;ORF_3010;ORF_2957;ORF_2945;ORF_3067;ORF_2934;ORF_3036;ORF_3004;ORF_3059	TRL7	rORF12_1	39	1	1
UL80.5S	embedded	embedded,S	UL80	116838-117894	no_intron	Balazs_et_al_2018	9	286	22	34	16	0	0	14	16	9	23	25	72	77	0	0	ORF_729;ORFL199W.iORF3;rORF129;ORF_724;ORF_728;ORF_726;ORF_725;ORF_727	NA	rORF129;ORFL199W.iORF3	8	NA	2
IRL7-S1	S	S	RL7	185884-186416	no_intron	Kakuk_et_al_2021	1	6	0.461538	6	0	0	0	0	0	0	0	0	0	0	0	0	ORF_3346;ORF_3315;ORF_3257;ORF_3266;ORF_3347;ORF_3271;ORF_3304;ORF_3307;ORF_3306;ORF_3367;ORF_3265;ORF_3270;ORF_3256;ORF_3335;ORF_3264;ORF_3329;ORF_3327;ORF_3334;ORF_3378;ORF_3299;ORF_3379;ORF_3285;ORF_3305;ORF_3336;ORF_3298;rORF12_2;ORF_3328;ORF_3308;ORF_3263	IRL7	rORF12_2	29	1	1
UL82	canonic	canonic	UL82	117885-119709	no_intron	Balazs_et_al_2018	10	273	21	75	28	0	1	8	4	6	24	43	44	40	0	0	ORF_702;ORF_693;ORF_697;ORF_694;rORF130;ORF_691;ORF_698;ORF_692;ORFL202C_(UL82)	UL82	rORF130;ORFL202C_(UL82)	9	1	2
UL82-L	L	L	UL82	117885-119817	no_intron	Kakuk_et_al_2021	4	17	1.30769	5	0	0	0	0	0	3	0	0	5	4	0	0	ORF_698;ORF_694;ORFL202C_(UL82);rORF130;ORF_702;ORF_697;ORF_693;ORF_691;ORF_692	UL82	ORFL202C_(UL82);rORF130	9	1	2
UL83-AS1	AS	AS	UL83	119883-121642	no_intron	Kakuk_et_al_2021	4	17	1.30769	2	4	0	0	0	0	0	0	0	6	5	0	0	ORF_721;ORFL203W;ORF_717;ORF_711;ORF_723;ORF_709;ORFL204W;ORF_715;ORF_720;ORF_714;ORF_722;ORF_716;ORF_707;ORF_719;ORF_718;ORF_705;ORF_708;ORF_712;ORF_704;ORF_710;ORF_713	NA	ORFL203W;ORFL204W	21	NA	2
UL83-AS2	AS	AS	UL83	120831-121642	no_intron	Kakuk_et_al_2021	5	20	1.53846	6	2	0	1	0	0	0	0	0	5	6	0	0	ORFL203W;ORF_709;ORF_708;ORFL204W;ORF_704;ORF_710;ORF_705;ORF_707	NA	ORFL204W;ORFL203W	8	NA	2
UL83-UL82	PC	PC	UL83	117885-121559	no_intron	Balazs_et_al_2018	8	243	18.6923	69	138	0	4	9	0	8	2	10	3	0	0	0	ORF_686;ORF_697;ORF_677;ORF_684;ORF_678;ORF_701;ORF_702;ORF_689;ORF_679;ORF_691;rORF130;ORFL205C.iORF1;ORF_694;ORF_685;ORFL205C_(UL83);ORF_692;ORF_676;ORF_698;ORF_681;ORF_695;ORFL202C_(UL82);ORF_693;ORF_683;ORF_688;ORF_687;ORF_680;ORF_682;ORF_699;ORF_700;ORF_696	UL82;UL83	ORFL205C_(UL83);rORF130;ORFL202C_(UL82);ORFL205C.iORF1	30	2	4
UL84	canonic	canonic	UL84	121648-123570	no_intron	Literature	10	325	25	23	186	0	3	5	12	9	6	20	30	31	0	0	ORF_663;ORF_659;ORF_667;ORF_668;ORF_669;ORF_665;ORF_671;ORF_657;ORF_664;ORF_673;ORFL208C.iORF1;ORFL208C_(UL84);ORF_670;ORF_672;ORF_662	UL84	ORFL208C.iORF1;ORFL208C_(UL84)	15	1	2
UL84-AT	AT	AT	UL84	123204-123570	no_intron	Balazs_et_al_2018	2	3	0.230769	0	2	0	0	0	0	0	0	1	0	0	0	0	ORF_657	NA	NA	1	NA	0
UL85-UL84	PC	PC	UL85	121648-124650	no_intron	Balazs_et_al_2018	8	92	7.07692	4	67	0	3	1	0	2	3	7	0	5	0	0	ORF_663;ORF_668;ORF_673;ORF_656;ORFL209C_(UL85);ORF_651;ORF_669;ORF_653;ORFL208C.iORF1;ORF_657;ORF_654;ORF_658;ORF_660;ORF_670;ORF_645;ORF_659;ORF_652;ORF_647;ORFL208C_(UL84);ORF_671;ORF_655;ORF_672;ORF_665;ORF_648;ORF_664;ORF_662;ORF_646;ORF_650;ORF_667;ORF_649	UL85;UL84	ORFL208C_(UL84);ORFL209C_(UL85);ORFL208C.iORF1	30	2	3
UL85-UL84.5	embedded	embedded,PC	UL85	123204-124650	no_intron	Balazs_et_al_2018	5	25	1.92308	0	6	0	0	0	0	0	6	5	4	4	0	0	ORF_651;ORFL209C_(UL85);ORF_657;ORF_645;ORF_653;ORF_646;ORF_654;ORF_658;ORF_647;ORF_650;ORF_655;ORF_656;ORF_648;ORF_649;ORF_652	UL85	ORFL209C_(UL85)	15	1	1
UL87-AS1	AS	AS	UL87	129977-130751	no_intron	Literature	8	112	8.61538	53	10	0	3	5	3	2	0	0	18	18	0	0	ORF_643;ORF_637;ORF_635;ORF_636;ORF_642;ORF_639;ORFL214C;ORF_634;ORFL213C;ORF_641;ORF_640;rORF135	NA	ORFL213C;rORF135;ORFL214C	12	NA	3
UL94	canonic	canonic	UL94	136816-138410	no_intron	Balazs_et_al_2018	5	40	3.07692	3	3	0	0	0	0	0	6	5	0	23	0	0	ORF_614;ORF_603;ORF_613;ORF_625;ORF_608;ORF_632;ORF_630;ORF_610;ORF_633;ORF_607;ORF_618;ORF_624;ORFL222W_(UL94);ORF_619;ORF_627;ORF_604;ORF_616;ORF_622;ORF_612;ORFL222W.iORF1;ORF_617;ORF_631;ORF_621;ORF_623;ORF_628;ORF_629;ORF_602;ORF_609;ORF_606;ORF_601;ORF_626;ORF_620;ORF_615;ORF_611;ORF_600;ORFL221W.iORF2	UL94	ORFL222W_(UL94);ORFL222W.iORF1;ORFL221W.iORF2	36	1	3
IRL7-RL7A-S2	S	S	RL7	185856-186520	no_intron	Kakuk_et_al_2021	6	512	39.3846	479	0	0	9	5	0	0	0	4	14	1	0	0	ORF_3338;ORF_3347;ORF_3266;ORF_3304;ORF_3257;ORF_3253;ORF_3337;ORF_3329;ORF_3307;ORF_3264;ORF_3315;ORF_3365;ORF_3335;ORF_3367;ORFL15C_2;ORF_3368;ORF_3254;ORF_3348;ORF_3327;ORF_3298;ORF_3271;ORF_3346;ORF_3270;ORF_3306;ORF_3336;ORF_3334;ORF_3326;ORF_3378;ORF_3256;ORF_3285;ORF_3366;ORF_3258;ORF_3299;ORF_3263;ORF_3379;ORF_3308;ORF_3328;ORF_3297;ORF_3265;ORF_3305;rORF12_2	IRL7	rORF12_2;ORFL15C_2	41	1	2
UL94L	L	L	UL94	136504-138410	no_intron	Balazs_et_al_2018	10	796	61.2308	9	267	0	19	28	28	42	69	125	118	91	0	0	ORF_614;ORF_619;ORFL222W_(UL94);ORFL221W.iORF1;ORF_603;ORF_600;ORF_608;ORF_633;ORF_612;ORF_628;ORF_630;ORF_617;ORF_622;ORF_623;ORFL222W.iORF1;ORF_632;ORF_618;ORF_606;ORF_607;ORF_601;ORFL221W.iORF2;ORF_625;ORF_620;ORF_627;ORF_624;ORF_604;ORF_613;ORF_616;ORF_621;ORF_611;ORF_609;ORF_602;ORF_629;ORF_631;ORF_610;ORF_626;ORF_615	UL94	ORFL222W_(UL94);ORFL221W.iORF1;ORFL221W.iORF2;ORFL222W.iORF1	37	1	4
UL95-AT	AT	AT	UL95	138397-139941	no_intron	Kakuk_et_al_2021	2	5	0.384615	0	2	0	0	3	0	0	0	0	0	0	0	0	ORF_586;rORF143;ORFL223W.iORF1;rORF142;ORFL223W;rORF144;ORF_585;ORF_588	NA	rORF142;rORF143;rORF144;ORFL223W.iORF1;ORFL223W	8	NA	5
UL95-S-AT	AT	AT,S	UL95	138417-139941	no_intron	Kakuk_et_al_2021	2	5	0.384615	0	1	0	0	0	0	4	0	0	0	0	0	0	rORF142;ORF_585;ORFL223W.iORF1;ORF_586;ORF_588;rORF144;rORF143;ORFL223W	NA	rORF144;ORFL223W;rORF142;rORF143;ORFL223W.iORF1	8	NA	5
UL95-UL96	PC	PC	UL95	138397-140899	no_intron	Kakuk_et_al_2021	6	34	2.61538	0	16	0	2	0	0	3	5	3	5	0	0	0	ORFL226W_(UL96);rORF149;ORF_592;rORF150;ORF_597;rORF143;ORF_586;ORF_594;ORF_588;ORF_595;rORF144;ORF_587;ORF_585;rORF142;ORFL223W.iORF1;ORFL226W.iORF2;ORFL226W.iORF1;ORF_593;ORF_598;ORFL223W;ORF_596	UL95;UL96	ORFL226W_(UL96);rORF143;rORF142;ORFL223W;rORF149;rORF150;ORFL226W.iORF1;ORFL223W.iORF1;ORFL226W.iORF2;rORF144	21	2	10
UL95-UL96-S	PC	PC,S	UL95	138417-140899	no_intron	Kakuk_et_al_2021	3	14	1.07692	0	4	0	0	0	0	0	0	0	6	4	0	0	ORF_592;ORFL226W.iORF2;ORF_594;ORF_587;rORF149;ORF_595;rORF144;ORF_597;rORF142;ORF_585;ORF_593;ORF_588;rORF150;ORF_598;ORFL223W;ORFL226W_(UL96);ORF_596;ORFL223W.iORF1;rORF143;ORF_586;ORFL226W.iORF1	UL95;UL96	ORFL226W_(UL96);rORF149;ORFL223W;ORFL226W.iORF1;rORF142;ORFL223W.iORF1;rORF150;rORF144;rORF143;ORFL226W.iORF2	21	2	10
UL96	canonic	canonic	UL96	140141-140899	no_intron	Kakuk_et_al_2021	5	26	2	2	4	0	0	2	0	2	0	0	16	0	0	0	rORF150;ORFL226W_(UL96);ORFL226W.iORF2;rORF149;ORFL226W.iORF1	UL96	ORFL226W_(UL96);rORF150;rORF149;ORFL226W.iORF1;ORFL226W.iORF2	5	1	5
UL98-UL99	PC	PC	UL98	143031-145634	no_intron	Literature	6	19	1.46154	2	13	0	0	1	0	1	1	0	0	1	0	0	ORF_565;ORFL231W;ORF_576;ORF_577;ORF_564;ORF_566;ORFL229W.iORF1;ORFL229W_(UL98);ORF_570;ORF_568;ORF_561;ORF_578;ORFL230W_(UL99);ORF_573;ORF_575;ORF_562;ORFL229W.iORF2;ORF_574;ORF_581;ORF_563;ORFL229W.iORF4;ORF_580;ORFL229W.iORF3;ORF_579;ORF_560	UL98;UL99	ORFL229W.iORF2;ORFL231W;ORFL229W.iORF4;ORFL229W_(UL98);ORFL230W_(UL99);ORFL229W.iORF3;ORFL229W.iORF1	25	2	7
UL99	canonic	canonic	UL99	144393-145634	no_intron	Literature	10	862	66.3077	54	264	0	43	35	33	44	66	62	129	132	0	0	ORF_564;ORFL229W.iORF4;ORFL229W.iORF2;ORF_562;ORFL231W;ORF_565;ORF_560;ORFL230W_(UL99);ORF_568;ORF_566;ORFL229W.iORF3;ORF_563;ORF_561	UL99	ORFL229W.iORF2;ORFL229W.iORF3;ORFL231W;ORFL229W.iORF4;ORFL230W_(UL99)	13	1	5
UL80.5-S2	embedded	embedded,S	UL80	116591-117894	no_intron	Kakuk_et_al_2021	2	4	0.307692	2	2	0	0	0	0	0	0	0	0	0	0	0	ORF_724;ORF_728;ORF_725;ORF_729;ORFL199W.iORF2_(UL80.5);ORFL199W.iORF3;ORF_726;rORF129;ORFL199W.iORF1;ORF_727	UL80.5	rORF129;ORFL199W.iORF2_(UL80.5);ORFL199W.iORF1;ORFL199W.iORF3	10	1	4
UL99L	L	L	UL99	144061-145634	no_intron	Balazs_et_al_2018	7	17	1.30769	7	4	0	1	0	0	1	1	1	0	2	0	0	ORF_564;ORF_565;ORF_562;ORFL231W;ORFL229W.iORF2;ORFL229W.iORF3;ORFL229W.iORF4;ORFL230W_(UL99);ORFL229W.iORF1;ORF_566;ORF_570;ORF_561;ORF_568;ORF_563;ORF_560	UL99	ORFL229W.iORF2;ORFL229W.iORF4;ORFL231W;ORFL229W.iORF3;ORFL230W_(UL99);ORFL229W.iORF1	15	1	6
UL99S	S	S	UL99	144636-145634	no_intron	Literature	10	620	47.6923	536	28	0	8	4	4	5	4	2	13	16	0	0	ORF_560;ORF_562;ORFL229W.iORF4;ORF_568;ORF_566;ORFL230W_(UL99);ORF_565;ORFL231W;ORF_564;ORF_561;ORF_563	UL99	ORFL231W;ORFL230W_(UL99);ORFL229W.iORF4	11	1	3
US11-US10	PC	PC	US11	202472-203805	no_intron	Literature	9	1468	112.923	237	236	0	0	57	27	88	155	175	271	222	0	0	ORF_549;ORF_558;ORF_557;ORFS337C_(US10);ORFS338C_(US11);ORF_555;ORF_553;ORF_554;ORF_547;ORF_544;ORF_545;ORF_551;ORF_552;ORF_550;ORF_556;ORF_559;ORF_546;ORF_543;ORF_542	US10;US11	ORFS337C_(US10);ORFS338C_(US11)	19	2	2
US12	canonic	canonic	US12	203936-204828	no_intron	Literature	10	269	20.6923	82	35	0	8	12	6	9	10	18	42	47	0	0	ORF_527;ORF_528;ORF_523;ORF_524;ORF_521;ORF_539;ORF_526;ORF_530;ORF_525;ORF_522;ORF_520;ORFS339C_(US12);ORF_540;ORF_529	US12	ORFS339C_(US12)	14	1	1
US13-US12	PC	PC	US13	203936-205690	no_intron	Literature	8	84	6.46154	23	25	0	0	0	2	3	8	4	9	10	0	0	ORF_537;ORF_521;ORF_507;ORFS340C.iORF1;ORF_509;ORF_522;ORF_528;ORF_505;ORF_508;ORF_510;ORF_538;ORFS340C_(US13);ORF_524;ORF_539;ORFS339C_(US12);ORF_526;ORF_523;ORF_525;ORF_527;ORF_504;ORF_540;ORF_529;ORF_530;ORF_518;ORF_520;ORF_506	US12;US13	ORFS340C_(US13);ORFS340C.iORF1;ORFS339C_(US12)	26	2	3
US14-US13-US12	PC	PC	US14	203936-206736	no_intron	Balazs_et_al_2018	3	10	0.769231	1	6	0	0	0	0	3	0	0	0	0	0	0	ORF_508;ORF_517;ORF_537;ORF_528;ORF_524;ORF_505;ORFS341C_(US14);ORF_540;ORF_527;ORF_510;ORF_538;ORFS340C.iORF1;ORF_513;ORF_521;ORF_506;ORFS339C_(US12);ORF_518;ORF_507;ORF_516;ORF_509;ORF_522;ORF_526;ORF_514;ORF_535;ORFS340C_(US13);ORF_525;ORF_515;ORF_520;ORF_523;ORF_534;ORF_539;ORF_529;ORF_504;ORF_530	US13;US12;US14	ORFS341C_(US14);ORFS340C.iORF1;ORFS340C_(US13);ORFS339C_(US12)	34	3	4
US15-US14-US13-US12	PC	PC	US15	203936-207534	no_intron	Balazs_et_al_2018	4	27	2.07692	0	22	0	1	0	1	0	0	0	0	3	0	0	ORF_507;ORF_539;ORF_521;ORF_528;ORFS342C_(US15);ORFS341C_(US14);ORFS340C.iORF1;ORF_510;ORF_537;ORF_514;ORF_508;ORF_524;ORF_505;ORF_525;ORFS340C_(US13);ORF_506;ORF_509;ORF_530;ORF_535;ORF_529;ORF_518;ORF_532;ORF_522;ORF_504;ORF_540;ORF_513;ORF_517;ORF_527;ORF_500;ORF_523;ORF_501;ORF_515;ORF_502;ORF_526;ORF_516;ORF_533;ORFS342C.iORF1;ORF_534;ORFS339C_(US12);ORF_520;ORF_538	US13;US15;US14;US12	ORFS340C.iORF1;ORFS340C_(US13);ORFS342C.iORF1;ORFS341C_(US14);ORFS339C_(US12);ORFS342C_(US15)	41	4	6
US17AS2	AS	AS	US17	208815-209674	no_intron	Balazs_et_al_2018	7	29	2.23077	1	4	0	0	5	7	0	0	2	6	4	0	0	ORF_490;ORF_494;ORF_495;ORFS344W.iORF1;ORF_496;ORF_493;ORF_492;ORF_499;ORFS344W;ORF_491;ORF_497;ORF_489	NA	ORFS344W;ORFS344W.iORF1	12	NA	2
US18	canonic	canonic	US18	209626-210641	no_intron	Literature	10	1092	84	571	149	0	3	22	15	33	45	29	115	110	0	0	ORF_443;ORF_434;ORF_424;ORF_435;ORFS346C_(US18);ORF_428;ORF_425;ORFS346C.iORF1;ORF_426	US18	ORFS346C.iORF1;ORFS346C_(US18)	9	1	2
US18.5	embedded	embedded	US18	209626-209954	no_intron	Literature	6	49	3.76923	36	1	0	3	0	5	0	0	0	3	1	0	0	ORFS346C.iORF1;ORF_428	NA	ORFS346C.iORF1	2	NA	1
US19-US18	PC	PC	US19	209626-211481	no_intron	Kakuk_et_al_2021	6	34	2.61538	10	13	0	1	0	2	0	0	0	5	3	0	0	ORF_424;ORF_425;ORF_435;ORF_442;ORF_422;ORF_430;ORF_431;ORF_433;ORF_432;ORF_441;ORF_443;ORF_440;ORFS346C_(US18);ORFS347C_(US19);ORFS346C.iORF1;ORF_420;ORF_426;ORF_419;ORF_434;ORF_421;ORF_428	US19;US18	ORFS346C_(US18);ORFS346C.iORF1;ORFS347C_(US19)	21	2	3
US19-US18-L	PC	L,PC	US19	209626-211695	no_intron	Kakuk_et_al_2021	5	32	2.46154	15	9	0	2	0	0	0	2	4	0	0	0	0	ORF_434;ORF_421;ORF_430;ORF_433;ORFS346C_(US18);ORF_419;ORF_438;ORF_431;ORF_422;ORF_440;ORF_428;ORF_441;ORF_417;ORF_442;ORFS347C_(US19);ORF_424;ORF_432;ORF_439;ORF_420;ORF_435;ORF_443;ORFS346C.iORF1;ORF_426;ORF_418;ORF_425	US18;US19	ORFS346C.iORF1;ORFS347C_(US19);ORFS346C_(US18)	25	2	3
US1AS-US2AS	AS	AS,PC	US1	195268-197368	no_intron	Balazs_et_al_2018	7	50	3.84615	2	25	0	0	4	2	0	2	0	8	7	0	0	ORF_463;ORF_487;ORF_470;ORF_465;ORF_474;ORF_479;ORF_464;ORF_473;ORF_461;ORF_483;ORF_475;ORF_486;ORF_466;ORF_481;ORF_462;ORF_482;ORF_488;ORF_477;ORFS325W;ORF_471;ORF_476;ORF_480;ORFS325W.iORF1;ORF_485;ORF_478;ORF_468;ORF_484;ORF_467;ORF_472	NA	ORFS325W;ORFS325W.iORF1	29	NA	2
US1AS1	AS	AS	US1	195268-196518	no_intron	Balazs_et_al_2018	10	440	33.9231	153	74	0	1	11	8	19	24	24	47	79	1	0	ORF_464;ORF_462;ORF_463;ORF_471;ORFS325W.iORF1;ORF_461;ORF_466;ORF_472;ORF_465;ORFS325W;ORF_473;ORF_467;ORF_470;ORF_468	NA	ORFS325W;ORFS325W.iORF1	14	NA	2
US2	canonic	canonic	US2	196519-197180	no_intron	Balazs_et_al_2018	10	1431	110.077	1390	6	9	4	1	0	1	1	2	7	10	0	0	ORF_455;ORF_454;ORF_451;ORF_453;ORF_450;ORF_445;ORF_456;ORF_457;ORF_449;ORF_458;ORF_446;ORF_444;ORF_452;ORF_448;ORF_447;ORFS327C_(US2);ORF_459	US2	ORFS327C_(US2)	17	1	1
US20-US19-US18	PC	PC	US20	209626-212300	no_intron	Literature	10	636	48.9231	21	375	0	7	28	13	29	14	57	47	45	0	0	ORF_411;ORF_416;ORF_438;ORF_417;ORF_440;ORFS346C_(US18);ORF_441;ORF_430;ORF_437;ORF_414;ORF_432;ORF_435;ORF_418;ORF_422;ORF_442;ORF_443;ORFS347C_(US19);ORF_431;ORF_425;ORF_436;ORF_439;ORF_424;ORFS346C.iORF1;ORF_420;ORF_412;ORF_426;ORF_434;ORF_415;ORF_433;ORF_421;ORF_419;ORF_413;ORFS348C_(US20);ORF_428	US18;US19;US20	ORFS347C_(US19);ORFS346C.iORF1;ORFS348C_(US20);ORFS346C_(US18)	34	3	4
US20L-US19-US18	PC	PC	US20	209626-212457	no_intron	Literature	3	18	1.38462	2	13	0	0	0	0	0	0	0	0	3	0	0	ORF_421;ORF_440;ORF_430;ORF_436;ORF_431;ORF_441;ORF_417;ORF_422;ORF_426;ORFS346C_(US18);ORF_413;ORF_438;ORFS346C.iORF1;ORF_415;ORF_433;ORF_424;ORF_434;ORF_418;ORFS348C_(US20);ORF_411;ORF_419;ORF_442;ORF_432;ORF_412;ORF_437;ORF_414;ORFS347C_(US19);ORF_416;ORF_439;ORF_428;ORF_420;ORF_443;ORF_435;ORF_425	US20;US18;US19	ORFS348C_(US20);ORFS347C_(US19);ORFS346C.iORF1;ORFS346C_(US18)	34	3	4
US22	canonic	canonic	US22	213203-215053	no_intron	Balazs_et_al_2018	8	100	7.69231	3	37	0	0	6	6	0	15	10	15	8	0	0	ORF_390;ORF_407;ORF_400;ORF_393;ORF_391;ORF_397;ORF_403;ORF_402;ORF_406;ORF_395;ORF_396;ORF_389;ORF_398;ORF_408;ORF_394;ORF_399;ORF_392;ORF_387;ORF_401;ORF_409;ORFS352C_(US22);ORF_388;ORF_404	NA	ORFS352C_(US22)	23	NA	1
US22.5	embedded	embedded	US22	213203-214648	no_intron	Balazs_et_al_2018	6	19	1.46154	6	1	0	0	0	4	3	0	3	2	0	0	0	ORF_400;ORF_391;ORF_397;ORF_401;ORF_395;ORF_393;ORF_404;ORF_388;ORF_392;ORF_403;ORF_402;ORF_387;ORF_399;ORF_390;ORF_394;ORF_389;ORF_398;ORF_396	NA	NA	18	NA	0
US22.6	embedded	embedded	US22	213203-214016	no_intron	Balazs_et_al_2018	1	1	0.0769231	1	0	0	0	0	0	0	0	0	0	0	0	0	ORF_387;ORF_389;ORF_393;ORF_394;ORF_391;ORF_392;ORF_395;ORF_390;ORF_396;ORF_388	NA	NA	10	NA	0
US22.7	embedded	embedded	US22	213203-213933	no_intron	Balazs_et_al_2018	5	35	2.69231	6	2	0	0	5	0	0	0	0	14	8	0	0	ORF_388;ORF_390;ORF_387;ORF_393;ORF_396;ORF_394;ORF_391;ORF_389;ORF_392;ORF_395	NA	NA	10	NA	0
US24	canonic	canonic	US24	216976-218671	no_intron	Balazs_et_al_2018	6	56	4.30769	0	31	0	1	0	2	3	5	0	0	14	0	0	ORF_362;ORF_368;ORF_382;ORF_385;ORF_369;ORF_363;ORF_373;ORF_381;ORF_380;ORF_374;ORFS355C_(US24);ORF_364;ORFS355C.iORF1;ORF_379;ORF_372;ORF_367;ORF_386;ORF_366;ORF_378;ORF_375;ORFS357C;ORF_365;ORF_376;ORF_377;ORF_384	US24	ORFS355C.iORF1;ORFS355C_(US24);ORFS357C	25	1	3
US24L	L	L	US24	216976-218799	no_intron	Balazs_et_al_2018	5	22	1.69231	0	13	0	1	0	0	0	0	2	5	1	0	0	ORFS355C_(US24);ORFS355C.iORF1;ORF_363;ORF_369;ORF_362;ORF_386;ORF_364;ORF_375;ORF_382;ORFS357C;ORF_381;ORF_365;ORF_385;ORF_373;ORF_372;ORF_377;ORF_374;rORF228;ORF_368;ORF_384;ORF_379;ORF_376;ORF_378;ORF_366;ORF_367;ORF_380	US24	ORFS355C_(US24);ORFS357C;ORFS355C.iORF1;rORF228	26	1	4
US26	canonic	canonic	US26	219087-220974	no_intron	Balazs_et_al_2018	8	16	1.23077	0	6	0	2	0	1	1	2	1	1	2	0	0	ORF_351;ORF_350;ORF_355;ORF_349;ORF_337;ORF_354;ORF_352;ORF_343;ORF_338;ORF_335;ORF_341;ORF_347;ORFS361C_(US26);ORF_342;ORF_359;ORF_348;ORF_336;ORF_345;ORF_344;ORF_357;ORF_356;ORF_339;ORF_340;ORF_360;ORF_353;ORF_361;ORF_358	US26	ORFS361C_(US26)	27	1	1
US27-US28-NSP	PC	NSP,PC	US27	221028-223725	no_intron	Balazs_et_al_2018	3	23	1.76923	3	17	0	0	0	0	0	0	0	0	3	0	0	ORF_299;ORF_286;ORF_312;ORF_295;ORF_266;ORF_290;ORF_321;ORFS364W.iORF1;ORF_316;ORFS363W_(US27);ORF_305;ORF_319;ORFS364W.iORF2_(US28);ORF_282;ORF_275;ORFS364W.iORF3;ORF_298;ORF_281;ORF_294;ORF_320;ORF_327;ORF_273;ORF_300;ORF_287;ORFS364W;ORF_334;ORF_285;ORF_296;ORFS364W.iORF4;ORF_329;ORF_332;ORF_324;ORF_306;ORF_268;ORF_326;ORF_322;ORF_303;ORF_313;ORF_271;ORF_292;ORF_279;ORF_289;ORF_307;ORF_272;ORF…	US27;US28	rORF230;rORF232;ORFS364W.iORF1;ORFS364W.iORF2_(US28);rORF231;ORFS363W_(US27);ORFS364W.iORF4;ORFS364W;ORFS364W.iORF3;ORFS362W	72	2	10
US27-US28-SP	PC	PC,SP	US27	221028-221220,221296-223725	221221-221295	Balazs_et_al_2018	9	430	33.0769	26	210	0	0	14	11	29	37	42	30	31	0	0	ORF_307;ORFS362W;ORF_278;rORF230;ORF_280;ORF_281;ORF_266;ORF_334;ORFS363W_(US27);ORFS364W.iORF2_(US28);ORF_286;ORF_324;ORF_329;ORF_300;ORFS364W.iORF3;ORF_290;ORF_273;ORF_309;ORF_298;ORF_282;ORF_292;ORF_304;ORFS364W;ORF_303;ORF_312;ORF_295;ORF_308;ORFS364W.iORF1;ORF_316;ORF_315;ORF_271;ORF_320;ORF_321;ORF_299;ORF_319;ORF_325;ORF_323;ORF_288;ORF_283;ORF_291;ORF_310;ORF_289;ORF_306;ORF_284;ORF_302;O…	US27;US28	rORF230;ORFS362W;ORFS363W_(US27);ORFS364W.iORF4;ORFS364W.iORF2_(US28);ORFS364W.iORF1;ORFS364W.iORF3;ORFS364W	69	2	8
US28	canonic	canonic	US28	222572-223725	no_intron	Balazs_et_al_2018	9	275	21.1538	134	42	0	0	5	6	4	17	18	26	23	0	0	ORF_273;ORFS364W.iORF3;ORF_293;ORF_299;ORFS364W.iORF4;ORF_312;ORF_295;ORFS364W.iORF1;ORF_271;ORF_294;ORF_274;ORF_313;ORF_305;ORF_297;ORF_266;ORF_304;ORFS364W.iORF2_(US28);ORF_272;ORF_311;ORF_268;ORF_296;ORF_298;ORF_306;ORF_277;ORF_275	US28	ORFS364W.iORF1;ORFS364W.iORF2_(US28);ORFS364W.iORF3;ORFS364W.iORF4	25	1	4
UL94.5	embedded	embedded	UL94	136890-138410	no_intron	Kakuk_et_al_2021	6	21	1.61538	2	2	0	0	0	6	0	0	3	2	6	0	0	ORF_630;ORF_612;ORF_614;ORF_628;ORF_617;ORF_613;ORF_624;ORF_618;ORF_621;ORF_616;ORF_607;ORF_627;ORF_632;ORF_625;ORF_619;ORF_603;ORF_609;ORF_601;ORF_622;ORF_610;ORF_631;ORF_602;ORF_606;ORF_629;ORFL221W.iORF2;ORF_620;ORFL222W.iORF1;ORF_611;ORF_604;ORF_633;ORF_626;ORF_615;ORF_623;ORF_600;ORF_608	NA	ORFL222W.iORF1;ORFL221W.iORF2	35	NA	2
US28L	L	L	US28	222488-223725	no_intron	Balazs_et_al_2018	6	81	6.23077	71	3	0	0	1	0	2	0	0	2	2	0	0	ORFS364W;ORF_273;ORF_312;ORF_305;ORF_274;ORF_277;ORFS364W.iORF3;ORF_311;ORF_295;ORF_313;ORF_293;ORF_306;ORF_271;ORF_294;ORFS364W.iORF2_(US28);ORF_296;ORF_275;ORF_268;ORF_297;ORFS364W.iORF1;ORF_299;ORFS364W.iORF4;ORF_266;ORF_304;ORF_272;ORF_298	US28	ORFS364W.iORF1;ORFS364W.iORF3;ORFS364W.iORF2_(US28);ORFS364W.iORF4;ORFS364W	26	1	5
US29-US30	PC	PC	US29	223804-226128	no_intron	Kakuk_et_al_2021	1	4	0.307692	0	4	0	0	0	0	0	0	0	0	0	0	0	ORF_181;ORF_185;ORF_184;ORF_262;ORF_263;ORF_187;ORF_259;ORF_229;ORF_228;ORFS367W_(US30);ORF_256;ORF_231;rORF233;ORF_240;ORF_230;ORF_224;ORF_258;ORF_257;ORF_253;ORF_254;ORFS366W;ORF_223;ORFS367W.iORF2;ORFS367W.iORF1_1;rORF235;ORF_261;ORF_189;ORF_188;ORF_183;ORF_232;ORFS367W.iORF1_2;ORF_265;ORF_255;ORF_264;ORF_227	US30;US29	rORF233;ORFS367W.iORF2;rORF235;ORFS367W.iORF1_2;ORFS366W;ORFS367W.iORF1_1;ORFS367W_(US30)	35	2	7
US29-US30-US31-US32-NSP	PC	NSP,PC	US29	223804-227395	no_intron	Balazs_et_al_2018	2	19	1.46154	0	14	0	0	0	0	0	0	0	0	5	0	0	ORF_181;ORF_185;ORF_263;ORF_176;ORFS367W_(US30);ORF_256;ORF_253;ORF_223;ORF_235;ORF_233;ORF_232;ORF_229;ORF_257;ORF_261;ORF_224;ORF_239;ORF_230;ORF_231;ORF_183;ORF_228;ORF_262;ORF_236;ORF_254;ORF_240;ORFS367W.iORF1_1;ORF_187;ORF_238;ORFS366W;ORF_184;ORFS369W.iORF1_(US32)_2;ORF_258;ORFS369W_2;rORF233;ORF_234;ORF_259;ORF_189;ORF_265;ORF_237;rORF235;ORF_188;ORFS367W.iORF1_2;ORF_177;ORFS367W.iORF2;OR…	US30;US31;US32;US29	rORF233;ORFS367W.iORF1_2;ORFS369W.iORF1_(US32)_2;ORFS367W.iORF1_1;ORFS368W_(US31);rORF235;ORFS369W_2;ORFS366W;ORFS367W_(US30);ORFS367W.iORF2	47	4	10
US3-NSP	NSP	NSP	US3	197341-198218	no_intron	Balazs_et_al_2018	10	195	15	149	11	0	2	1	6	1	3	3	13	6	0	0	ORF_245;ORF_59;ORF_71;ORF_243;ORFS330C_2;ORF_65;ORF_61;ORF_57;ORF_63;ORF_251;ORF_55;ORF_250;ORF_58;ORF_246;ORF_242;ORF_66;ORFS328C;ORF_67;ORFS330C_3;ORF_60;ORFS329C_(US3);ORF_64;ORF_72;ORF_248;ORF_56;ORFS329C.iORF1;ORF_244;ORFS330C_1;ORF_241;ORF_247	US3	ORFS330C_1;ORFS328C;ORFS330C_3;ORFS329C.iORF1;ORFS330C_2;ORFS329C_(US3)	30	1	6
US3-SP2	SP	SP	US3	197747-198218,197341-197578	197579-197746	Balazs_et_al_2018	4	36	2.76923	32	0	0	0	0	0	0	0	1	1	2	0	0	ORF_251;ORF_247;ORF_250;ORFS330C_2;ORFS330C_3;ORF_244;ORFS329C.iORF1;ORF_243;ORF_246;ORF_71;ORF_248;ORF_245;ORF_241;ORF_63;ORFS330C_1;ORF_242;ORF_67;ORFS328C;ORF_72;ORF_61	NA	ORFS330C_2;ORFS329C.iORF1;ORFS330C_3;ORFS330C_1;ORFS328C	20	NA	5
US30	canonic	canonic	US30	225021-226128	no_intron	Balazs_et_al_2018	3	4	0.307692	1	1	0	0	0	0	0	0	0	0	2	0	0	ORF_184;ORF_223;ORF_228;ORF_232;ORF_181;ORF_187;ORF_231;ORFS367W.iORF1_2;ORF_229;ORF_227;ORF_224;ORF_185;ORFS367W.iORF1_1;ORF_183;ORFS367W_(US30);ORF_189;ORFS367W.iORF2;ORF_188	US30	ORFS367W.iORF1_1;ORFS367W.iORF1_2;ORFS367W.iORF2;ORFS367W_(US30)	18	1	4
US30-L	L	L	US30	224745-226128	no_intron	Balazs_et_al_2018	3	12	0.923077	0	5	0	0	0	0	0	0	0	4	3	0	0	ORF_189;ORF_229;ORF_183;rORF235;ORF_185;ORF_230;ORFS367W.iORF2;ORF_187;ORF_227;ORF_240;ORF_223;ORF_181;ORF_224;ORF_232;ORF_228;ORF_184;ORF_231;ORFS367W.iORF1_1;ORFS367W.iORF1_2;ORF_188;ORFS367W_(US30)	US30	ORFS367W.iORF2;ORFS367W.iORF1_1;ORFS367W.iORF1_2;rORF235;ORFS367W_(US30)	21	1	5
US30-L-SP	SP	L,SP	US30	224745-225528,225616-226128	225529-225615	Balazs_et_al_2018	3	13	1	0	3	0	0	0	0	0	6	0	0	4	0	0	ORF_183;ORF_230;ORF_229;ORF_223;rORF235;ORF_228;ORF_227;ORF_184;ORFS367W.iORF1_1;ORF_231;ORF_240;ORFS367W.iORF2;ORF_232;ORF_224;ORFS367W.iORF1_2	NA	rORF235;ORFS367W.iORF1_1;ORFS367W.iORF2;ORFS367W.iORF1_2	15	NA	4
US30-L-US31-US32	PC	L,PC	US30	224745-227395	no_intron	Balazs_et_al_2018	3	30	2.30769	0	19	0	0	0	0	0	5	0	6	0	0	0	ORF_185;ORF_189;ORF_181;rORF235;ORFS369W.iORF1_(US32)_2;ORF_183;ORF_176;ORF_234;ORF_229;ORF_233;ORFS369W_2;ORF_232;ORF_177;ORF_224;ORF_236;ORF_227;ORF_187;ORF_230;ORF_184;ORF_238;ORFS368W_(US31);ORFS367W.iORF1_1;ORF_235;ORF_239;ORF_188;ORF_223;ORF_240;ORF_228;ORF_237;ORFS367W.iORF2;ORF_231;ORFS367W_(US30);ORFS367W.iORF1_2	US30;US31;US32	rORF235;ORFS367W.iORF2;ORFS367W.iORF1_2;ORFS368W_(US31);ORFS369W_2;ORFS367W_(US30);ORFS369W.iORF1_(US32)_2;ORFS367W.iORF1_1	33	3	8
US30-L-US31-US32-SP	PC	L,PC,SP	US30	224745-225528,225616-227395	225529-225615	Balazs_et_al_2018	2	9	0.692308	0	5	0	0	0	4	0	0	0	0	0	0	0	ORF_231;ORF_240;ORF_183;ORF_230;ORF_229;ORF_223;rORF235;ORF_228;ORF_227;ORF_184;ORFS367W.iORF1_1;ORFS367W.iORF2;ORFS369W_2;ORF_177;ORF_238;ORF_234;ORF_232;ORF_236;ORF_239;ORFS368W_(US31);ORFS369W.iORF1_(US32)_2;ORF_176;ORF_235;ORF_237;ORF_224;ORFS367W.iORF1_2;ORF_233	US31;US32	rORF235;ORFS367W.iORF1_1;ORFS367W.iORF2;ORFS367W.iORF1_2;ORFS369W_2;ORFS369W.iORF1_(US32)_2;ORFS368W_(US31)	27	2	7
US30-SP	SP	SP	US30	225021-225528,225616-226128	225529-225615	Balazs_et_al_2018	7	47	3.61538	2	6	0	0	0	6	6	3	0	10	14	0	0	ORF_184;ORF_231;ORF_183;ORF_227;ORF_223;ORF_228;ORF_229;ORFS367W.iORF1_1;ORF_224;ORFS367W.iORF2;ORF_232;ORFS367W.iORF1_2	NA	ORFS367W.iORF1_1;ORFS367W.iORF2;ORFS367W.iORF1_2	12	NA	3
US30-US31-US32-SP	PC	PC,SP	US30	225021-225528,225616-227395	225529-225615	Balazs_et_al_2018	2	6	0.461538	0	3	0	0	0	0	0	0	0	0	3	0	0	ORF_184;ORF_231;ORF_183;ORF_227;ORF_223;ORF_228;ORF_229;ORFS367W.iORF1_1;ORFS369W_2;ORF_177;ORF_238;ORF_234;ORF_236;ORFS368W_(US31);ORFS369W.iORF1_(US32)_2;ORF_176;ORF_232;ORF_239;ORF_224;ORF_235;ORFS367W.iORF1_2;ORF_237;ORF_233;ORFS367W.iORF2	US32;US31	ORFS367W.iORF1_1;ORFS367W.iORF2;ORFS367W.iORF1_2;ORFS369W_2;ORFS369W.iORF1_(US32)_2;ORFS368W_(US31)	24	2	6
US30AS1-SP1	AS	AS,SP	US30	224918-226773,224634-224827	224828-224917	Balazs_et_al_2018	4	13	1	0	2	0	0	0	0	0	2	0	4	5	0	0	ORF_94;ORF_192;ORF_205;ORF_218;ORF_122;ORF_134;ORF_190;ORF_92;ORF_86;ORF_123;ORF_130;ORF_80;ORF_214;ORF_136;ORF_127;ORF_126;ORF_135;ORF_149;ORF_144;ORF_213;ORF_143;ORF_194;ORF_222;ORF_195;ORF_104;ORF_125;ORF_191;ORF_79;ORF_204;ORF_200;ORF_212;ORF_193;ORF_85;ORF_145;ORF_197;ORF_124;ORF_138;ORF_198;ORF_93;ORF_210;ORF_129;ORF_203;ORF_196;ORF_221;ORF_206;ORF_75;ORF_107;ORF_132;ORF_91;ORF_74;ORF_106;O…	NA	NA	68	NA	0
US30AS2-AT-NSP	AS	AS,AT,NSP	US30	223794-226894	no_intron	Kakuk_et_al_2021	2	7	0.538462	0	1	0	0	0	6	0	0	0	0	0	0	0	ORF_197;ORF_199;ORF_210;ORF_121;ORF_220;ORF_204;ORF_131;ORF_93;ORF_214;ORF_73;ORF_213;ORF_135;ORF_94;ORF_74;ORF_91;ORF_133;ORF_104;ORF_190;ORF_105;ORF_129;ORF_130;ORF_140;ORF_88;ORF_191;ORF_107;ORF_192;ORF_206;ORF_92;ORF_95;ORF_141;ORF_82;ORF_201;ORF_76;ORF_123;ORF_128;ORF_196;ORF_209;ORF_85;ORF_202;ORF_216;ORF_125;ORF_143;ORF_126;ORF_137;ORF_221;ORF_194;ORF_86;ORF_139;ORF_205;ORF_146;ORF_89;ORF_…	NA	NA	80	NA	0
US30AS2-NSP	AS	AS,NSP	US30	224634-226894	no_intron	Kakuk_et_al_2021	2	5	0.384615	0	3	0	0	0	0	0	0	0	0	2	0	0	ORF_74;ORF_123;ORF_95;ORF_134;ORF_191;ORF_82;ORF_88;ORF_121;ORF_149;ORF_199;ORF_201;ORF_80;ORF_79;ORF_212;ORF_197;ORF_206;ORF_203;ORF_104;ORF_127;ORF_73;ORF_205;ORF_76;ORF_125;ORF_219;ORF_193;ORF_91;ORF_220;ORF_214;ORF_132;ORF_138;ORF_216;ORF_145;ORF_77;ORF_209;ORF_200;ORF_130;ORF_196;ORF_86;ORF_192;ORF_198;ORF_148;ORF_106;ORF_92;ORF_137;ORF_107;ORF_221;ORF_194;ORF_124;ORF_105;ORF_143;ORF_129;ORF…	NA	NA	76	NA	0
US30AS2-NSP-L	AS	AS,L,NSP	US30	223794-227153	no_intron	Kakuk_et_al_2021	1	3	0.230769	0	3	0	0	0	0	0	0	0	0	0	0	0	ORF_121;ORF_201;ORF_88;ORF_190;ORF_85;ORF_104;ORF_123;ORF_133;ORF_202;ORF_197;ORF_192;ORF_89;ORF_74;ORF_220;ORF_214;ORF_105;ORF_141;ORF_82;ORF_199;ORF_191;ORF_216;ORF_122;ORF_148;ORF_140;ORF_129;ORF_73;ORF_204;ORF_210;ORF_212;ORF_125;ORF_135;ORF_92;ORF_91;ORF_86;ORF_130;ORF_144;ORF_131;ORF_107;ORF_124;ORF_221;ORF_205;ORF_194;ORF_90;ORF_207;ORF_215;ORF_146;ORF_76;ORF_143;ORF_95;ORF_208;ORF_198;ORF…	NA	NA	83	NA	0
US30AS2-SP1	AS	AS,SP	US30	224918-226894,224634-224827	224828-224917	Balazs_et_al_2018	4	21	1.61538	0	4	0	0	0	6	0	5	0	0	6	0	0	ORF_86;ORF_214;ORF_130;ORF_145;ORF_197;ORF_195;ORF_123;ORF_89;ORF_129;ORF_149;ORF_143;ORF_80;ORF_190;ORF_134;ORF_106;ORF_127;ORF_121;ORF_126;ORF_124;ORF_93;ORF_194;ORF_192;ORF_135;ORF_94;ORF_221;ORF_125;ORF_138;ORF_193;ORF_203;ORF_212;ORF_144;ORF_213;ORF_204;ORF_132;ORF_211;ORF_196;ORF_74;ORF_88;ORF_92;ORF_209;ORF_210;ORF_91;ORF_198;ORF_90;ORF_191;ORF_136;ORF_131;ORF_79;ORF_199;ORF_218;ORF_73;ORF…	NA	NA	73	NA	0
US30AS2-SP2	AS	AS,SP	US30	225111-226894,224634-224827	224828-225110	Balazs_et_al_2018	4	16	1.23077	0	8	0	0	0	0	0	0	5	2	1	0	0	ORF_89;ORF_106;ORF_93;ORF_132;ORF_123;ORF_85;ORF_212;ORF_125;ORF_130;ORF_200;ORF_73;ORF_131;ORF_79;ORF_211;ORF_91;ORF_199;ORF_143;ORF_94;ORF_190;ORF_214;ORF_196;ORF_107;ORF_90;ORF_213;ORF_92;ORF_193;ORF_126;ORF_221;ORF_220;ORF_86;ORF_121;ORF_124;ORF_129;ORF_127;ORF_105;ORF_88;ORF_218;ORF_197;ORF_210;ORF_209;ORF_74;ORF_195;ORF_104;ORF_149;ORF_82;ORF_191;ORF_122;ORF_192;ORF_198;ORF_217;ORF_216;ORF_…	NA	NA	56	NA	0
US30AS4-NSP	AS	AS,NSP	US30	224634-227153	no_intron	Balazs_et_al_2018	2	4	0.307692	0	3	0	1	0	0	0	0	0	0	0	0	0	ORF_121;ORF_82;ORF_149;ORF_201;ORF_206;ORF_191;ORF_123;ORF_73;ORF_134;ORF_197;ORF_79;ORF_214;ORF_76;ORF_91;ORF_130;ORF_86;ORF_129;ORF_77;ORF_219;ORF_104;ORF_89;ORF_80;ORF_209;ORF_216;ORF_148;ORF_135;ORF_196;ORF_200;ORF_221;ORF_94;ORF_205;ORF_208;ORF_105;ORF_203;ORF_95;ORF_190;ORF_75;ORF_211;ORF_220;ORF_137;ORF_143;ORF_145;ORF_192;ORF_138;ORF_125;ORF_124;ORF_127;ORF_215;ORF_132;ORF_194;ORF_207;ORF…	NA	NA	79	NA	0
US30AS4-SP1	AS	AS,SP	US30	225111-227153,224634-224827	224828-225110	Balazs_et_al_2018	4	14	1.07692	0	9	0	0	0	0	1	0	1	0	3	0	0	ORF_106;ORF_200;ORF_208;ORF_212;ORF_103;ORF_88;ORF_130;ORF_195;ORF_143;ORF_79;ORF_132;ORF_93;ORF_85;ORF_89;ORF_121;ORF_82;ORF_91;ORF_90;ORF_190;ORF_122;ORF_211;ORF_199;ORF_218;ORF_127;ORF_213;ORF_125;ORF_209;ORF_73;ORF_107;ORF_192;ORF_221;ORF_124;ORF_210;ORF_94;ORF_126;ORF_92;ORF_214;ORF_198;ORF_193;ORF_220;ORF_74;ORF_105;ORF_123;ORF_131;ORF_104;ORF_191;ORF_207;ORF_197;ORF_86;ORF_196;ORF_129;ORF_…	NA	NA	59	NA	0
US30AS4-SP2	AS	AS,SP	US30	224918-227153,224634-224827	224828-224917	Balazs_et_al_2018	4	26	2	0	10	0	0	0	0	0	1	12	3	0	0	0	ORF_203;ORF_196;ORF_214;ORF_208;ORF_192;ORF_209;ORF_132;ORF_89;ORF_86;ORF_129;ORF_193;ORF_149;ORF_126;ORF_134;ORF_125;ORF_194;ORF_85;ORF_145;ORF_212;ORF_135;ORF_211;ORF_138;ORF_73;ORF_94;ORF_80;ORF_204;ORF_79;ORF_92;ORF_143;ORF_124;ORF_127;ORF_90;ORF_206;ORF_190;ORF_91;ORF_221;ORF_220;ORF_200;ORF_222;ORF_207;ORF_144;ORF_197;ORF_199;ORF_136;ORF_210;ORF_123;ORF_213;ORF_106;ORF_82;ORF_107;ORF_205;OR…	NA	NA	76	NA	0
US30S-US31-US32-NSP	PC	NSP,PC,S	US30	225021-227395	no_intron	Kakuk_et_al_2021	2	10	0.769231	1	9	0	0	0	0	0	0	0	0	0	0	0	ORF_223;ORF_232;ORFS368W_(US31);ORFS369W_2;ORF_239;ORF_187;ORF_184;ORF_236;ORF_231;ORF_177;ORF_238;ORF_224;ORF_228;ORF_234;ORF_235;ORFS367W.iORF1_2;ORF_185;ORF_233;ORFS369W.iORF1_(US32)_2;ORFS367W.iORF2;ORF_229;ORF_227;ORF_183;ORFS367W_(US30);ORFS367W.iORF1_1;ORF_181;ORF_176;ORF_237;ORF_188;ORF_189	US32;US30;US31	ORFS367W.iORF1_2;ORFS369W.iORF1_(US32)_2;ORFS367W.iORF1_1;ORFS367W_(US30);ORFS369W_2;ORFS367W.iORF2;ORFS368W_(US31)	30	3	7
US31-L2-US32	PC	L,PC	US31	225488-227395	no_intron	Kakuk_et_al_2021	5	18	1.38462	1	6	0	1	0	0	0	6	4	0	0	0	0	ORF_234;ORFS368W_(US31);ORFS369W.iORF1_(US32)_2;ORFS369W_2;ORF_235;ORF_232;ORF_176;ORF_177;ORF_238;ORF_181;ORFS367W.iORF1_2;ORFS367W.iORF2;ORF_224;ORF_236;ORF_237;ORF_233;ORF_239	US32;US31	ORFS367W.iORF1_2;ORFS367W.iORF2;ORFS369W_2;ORFS369W.iORF1_(US32)_2;ORFS368W_(US31)	17	2	5
US31-US32	PC	PC	US31	226124-227395	no_intron	Balazs_et_al_2018	9	55	4.23077	9	17	0	2	1	1	0	4	1	9	11	0	0	ORF_235;ORF_238;ORFS369W_2;ORF_236;ORFS368W_(US31);ORF_176;ORF_177;ORF_239;ORF_237;ORFS369W.iORF1_(US32)_2	US32;US31	ORFS369W_2;ORFS368W_(US31);ORFS369W.iORF1_(US32)_2	10	2	3
US32	canonic	canonic	US32	226783-227395	no_intron	Kakuk_et_al_2021	3	33	2.53846	30	2	0	0	0	0	0	0	0	0	1	0	0	ORF_238;ORF_177;ORF_176;ORF_237;ORFS369W.iORF1_(US32)_2	US32	ORFS369W.iORF1_(US32)_2	5	1	1
US32-US33A-US34-US34A	PC	PC	US32	226783-228724	no_intron	Kakuk_et_al_2021	2	2	0.153846	1	1	0	0	0	0	0	0	0	0	0	0	0	ORF_168;ORF_161;ORF_177;ORF_155;ORF_163;rORF237;ORF_154;ORF_238;ORF_178;ORF_153;ORF_166;ORFS370W_(US33A);ORF_158;ORF_157;ORF_179;ORFS369W.iORF1_(US32)_2;ORFS372W;ORFS370W.iORF1;ORF_167;ORF_151;ORFS373W;ORF_156;ORF_150;ORF_162;ORFS371W.iORF1;ORF_152;ORF_176;ORF_237;ORF_170;ORF_174;ORF_160;ORFS371W_(US34);ORF_171	US32;US34A;US34;US33A	ORFS370W.iORF1;ORFS372W;ORFS371W_(US34);ORFS370W_(US33A);ORFS373W;rORF237;ORFS371W.iORF1;ORFS369W.iORF1_(US32)_2	33	4	8
US33A-US34	PC	PC	US34	227546-228724	no_intron	Literature	10	872	67.0769	86	55	0	5	52	31	86	81	138	161	177	0	0	ORFS372W;ORF_170;ORF_157;ORF_154;ORFS373W;ORF_155;ORF_168;ORFS370W_(US33A);ORF_161;ORF_163;rORF237;ORF_162;ORFS371W.iORF1;ORF_151;ORFS370W.iORF1;ORF_153;ORF_167;ORF_166;ORF_158;ORF_160;ORF_152;ORF_150;ORF_156;ORF_171;ORFS371W_(US34)	US34A;US33A;US34	ORFS372W;ORFS373W;ORFS371W.iORF1;ORFS370W_(US33A);ORFS370W.iORF1;rORF237;ORFS371W_(US34)	25	3	7
US28.5	embedded	embedded	US28	223198-223725	no_intron	Kakuk_et_al_2021	4	59	4.53846	53	3	0	0	0	0	0	0	2	0	1	0	0	ORF_305;ORF_268;ORFS364W.iORF4;ORF_313;ORF_277;ORF_299;ORF_306	NA	ORFS364W.iORF4	7	NA	1
US34	canonic	canonic	US34	227882-228724	no_intron	Literature	10	3731	287	3091	45	0	2	11	10	32	30	88	210	212	0	0	ORF_157;ORF_163;ORFS373W;ORF_155;ORF_161;ORF_162;ORF_151;ORF_152;ORF_154;ORF_166;ORF_150;ORF_153;ORF_160;ORF_158;ORFS372W;ORF_156;ORFS371W.iORF1;ORFS371W_(US34)	US34A;US34	ORFS372W;ORFS373W;ORFS371W_(US34);ORFS371W.iORF1	18	2	4
US33A.5-US34-U34A	embedded	embedded,PC	US33A	227604-228724	no_intron	Kakuk_et_al_2021	4	28	2.15385	15	0	0	0	4	0	0	0	5	4	0	0	0	ORF_157;ORFS373W;ORF_170;ORF_163;ORF_168;ORF_155;ORF_154;rORF237;ORF_158;ORF_161;ORF_162;ORFS372W;ORF_166;ORF_151;ORF_171;ORF_167;ORF_153;ORF_152;ORFS370W.iORF1;ORF_150;ORFS371W.iORF1;ORF_156;ORF_160;ORFS371W_(US34)	US34;US34A	ORFS370W.iORF1;rORF237;ORFS371W.iORF1;ORFS372W;ORFS371W_(US34);ORFS373W	24	2	6
US34A	canonic	canonic	US34	228119-228724	no_intron	Balazs_et_al_2018	6	43	3.30769	15	0	0	0	3	3	0	0	3	10	9	0	0	ORF_151;ORF_150;ORF_152;ORF_161;ORF_154;ORF_162;ORF_155;ORFS373W;ORFS372W;ORF_157;ORF_158;ORF_160;ORF_156;ORF_153	US34A	ORFS372W;ORFS373W	14	1	2
US34A-L	L	L	US34A	228067-228724	no_intron	Kakuk_et_al_2021	4	23	1.76923	14	1	0	0	0	5	0	0	0	0	3	0	0	ORF_155;ORF_154;ORF_157;ORF_161;ORFS373W;ORF_151;ORF_162;ORF_150;ORF_158;ORFS372W;ORF_156;ORF_152;ORF_160;ORF_153	US34A	ORFS372W;ORFS373W	14	1	2
US34.5-US34A	embedded	embedded,PC	US34	227955-228724	no_intron	Kakuk_et_al_2021	5	48	3.69231	23	0	0	0	0	6	4	0	0	3	12	0	0	ORF_157;ORFS373W;ORF_155;ORF_154;ORF_163;ORFS371W.iORF1;ORF_160;ORF_151;ORF_161;ORF_152;ORF_153;ORFS372W;ORF_162;ORF_150;ORF_158;ORF_156	US34A	ORFS372W;ORFS373W;ORFS371W.iORF1	16	1	3
US34A-US30-CX	CX	CX	US34A	225111-228664,224634-224827	224828-225110	Kakuk_et_al_2021	2	6	0.461538	0	2	0	0	0	0	0	0	0	4	0	0	0	ORF_130;ORF_195;ORF_126;ORF_110;ORF_200;ORF_83;ORF_119;ORF_102;ORF_88;ORF_193;ORF_208;ORF_127;ORF_122;ORF_113;ORF_132;ORF_112;ORF_97;ORF_143;ORF_106;ORF_85;ORF_89;ORF_190;ORF_93;ORF_100;ORF_92;ORF_78;ORF_211;ORF_107;ORF_91;ORF_90;ORF_125;ORF_109;ORF_212;ORF_101;ORF_116;ORF_218;ORF_221;ORF_131;ORF_79;ORF_99;ORF_105;ORF_87;ORF_98;ORF_121;ORF_114;ORF_108;ORF_198;ORF_210;ORF_213;ORF_149;ORF_196;ORF_2…	US33	NA	86	1	0
US34A-US30-CX-SP	CX	CX	US34A	228165-228664,224634-225440	225441-228164	Kakuk_et_al_2021	2	3	0.230769	1	2	0	0	0	0	0	0	0	0	0	0	0	ORF_83;ORF_84;ORF_78;ORF_87;ORF_147;ORF_142;ORF_81;ORF_217;ORF_202;ORF_74;ORF_203;ORF_86;ORF_135;ORF_76;ORF_128;ORF_206;ORF_132;ORF_193;ORF_215;ORF_77;ORF_80;ORF_130;ORF_129;ORF_138;ORF_219;ORF_205;ORF_134;ORF_148;ORF_149;ORF_107;ORF_216;ORF_127;ORF_194;ORF_145;ORF_94;ORF_75;ORF_73;ORF_131;ORF_137;ORF_85;ORF_201;ORF_144;ORF_79;ORF_95;ORF_222;ORF_82;ORF_136;ORF_204;ORF_133;ORF_218	NA	NA	50	NA	0
US34A-US30-US29-CX	CX	CX	US34A	228165-228664,223794-225934	225935-228164	Kakuk_et_al_2021	1	4	0.307692	0	0	0	0	0	0	0	0	0	0	4	0	0	ORF_84;ORF_78;ORF_83;ORF_142;ORF_81;ORF_87;ORF_147;ORF_139;ORF_137;ORF_94;ORF_95;ORF_141;ORF_191;ORF_74;ORF_143;ORF_192;ORF_105;ORF_124;ORF_131;ORF_199;ORF_129;ORF_217;ORF_214;ORF_213;ORF_79;ORF_73;ORF_145;ORF_148;ORF_92;ORF_140;ORF_206;ORF_77;ORF_82;ORF_86;ORF_204;ORF_130;ORF_75;ORF_202;ORF_135;ORF_218;ORF_138;ORF_201;ORF_80;ORF_93;ORF_133;ORF_125;ORF_219;ORF_106;ORF_149;ORF_127;ORF_76;ORF_134;O…	NA	NA	69	NA	0
US34A-US33-US32-US31-US30-CX	CX	CX	US34	225111-228386,224634-224827	224828-225110	Kakuk_et_al_2021	3	5	0.384615	0	3	0	0	0	1	0	0	1	0	0	0	0	ORF_211;ORF_113;ORF_83;ORF_132;ORF_126;ORF_116;ORF_97;ORF_87;ORF_88;ORF_122;ORF_85;ORF_108;ORF_200;ORF_103;ORF_119;ORF_125;ORF_127;ORF_110;ORF_89;ORF_106;ORF_99;ORF_208;ORF_195;ORF_93;ORF_102;ORF_130;ORF_96;ORF_112;ORF_101;ORF_91;ORF_143;ORF_221;ORF_79;ORF_109;ORF_120;ORF_209;ORF_100;ORF_218;ORF_213;ORF_121;ORF_212;ORF_92;ORF_198;ORF_104;ORF_210;ORF_82;ORF_105;ORF_107;ORF_117;ORF_214;ORF_78;ORF_1…	US33	NA	85	1	0
US34A-US33-US32-US31-US30-CX-SP	CX	CX	US34	228165-228386,224634-225440	225441-228164	Kakuk_et_al_2021	4	9	0.692308	1	1	0	0	0	0	0	0	0	6	1	0	0	ORF_81;ORF_84;ORF_87;ORF_83;ORF_142;ORF_78;ORF_201;ORF_144;ORF_79;ORF_95;ORF_222;ORF_82;ORF_136;ORF_204;ORF_133;ORF_218;ORF_217;ORF_202;ORF_74;ORF_203;ORF_86;ORF_135;ORF_76;ORF_128;ORF_206;ORF_132;ORF_193;ORF_215;ORF_77;ORF_80;ORF_130;ORF_129;ORF_138;ORF_219;ORF_205;ORF_134;ORF_148;ORF_149;ORF_107;ORF_216;ORF_127;ORF_194;ORF_145;ORF_94;ORF_75;ORF_73;ORF_131;ORF_137;ORF_85	NA	NA	49	NA	0
US6	canonic	canonic	US6	198810-199418	no_intron	Literature	4	84	6.46154	64	0	0	0	0	0	0	0	6	5	9	0	0	ORF_47;ORF_30;ORF_11;ORFS331C_(US6);ORF_10;ORF_29	US6	ORFS331C_(US6)	6	1	1
US6-L	L	L	US6	198810-199517	no_intron	Kakuk_et_al_2021	1	12	0.923077	12	0	0	0	0	0	0	0	0	0	0	0	0	ORF_47;ORF_11;ORF_29;ORF_10;ORF_30;ORFS331C_(US6)	US6	ORFS331C_(US6)	6	1	1
US6-L2	L	L	US6	198810-199760	no_intron	Kakuk_et_al_2021	2	9	0.692308	0	0	0	0	0	0	0	0	0	4	5	0	0	ORF_41;ORF_8;ORF_46;ORF_26;ORF_44;ORF_29;ORF_30;ORF_43;ORF_42;ORF_7;ORF_11;ORF_45;ORFS331C_(US6);ORF_27;ORF_10;ORF_28;ORF_40;ORF_47	US6	ORFS331C_(US6)	18	1	1
US6-US3-L	PC	L,PC	US6	197341-199517	no_intron	Kakuk_et_al_2021	4	17	1.30769	2	8	0	0	0	0	0	0	6	0	1	0	0	ORF_10;ORF_250;ORF_59;ORF_243;ORF_53;ORF_241;ORFS329C_(US3);ORF_242;ORF_251;ORF_65;ORF_58;ORF_47;ORF_48;ORF_67;ORFS330C_2;ORF_30;ORF_49;ORF_56;ORF_57;ORF_50;ORFS328C;ORFS329C.iORF1;ORF_60;ORF_246;ORF_55;ORF_51;ORF_70;ORF_66;ORF_247;ORF_71;ORF_63;ORF_61;ORFS331C_(US6);ORFS330C_3;ORF_69;ORF_52;ORF_62;ORF_29;ORFS330C_1;ORF_248;ORF_68;ORF_72;ORF_64;ORF_245;ORF_11;ORF_244	US6;US3	ORFS329C_(US3);ORFS329C.iORF1;ORFS328C;ORFS330C_1;ORFS331C_(US6);ORFS330C_2;ORFS330C_3	46	2	7
US6-US3-L2	PC	L,PC	US6	197341-199760	no_intron	Kakuk_et_al_2021	2	7	0.538462	0	4	0	0	0	3	0	0	0	0	0	0	0	ORF_10;ORFS330C_2;ORF_44;ORF_59;ORF_43;ORF_242;ORF_26;ORF_56;ORF_65;ORF_243;ORF_52;ORF_41;ORF_47;ORFS328C;ORF_49;ORF_250;ORF_71;ORF_251;ORFS329C_(US3);ORFS329C.iORF1;ORF_51;ORF_30;ORF_67;ORF_48;ORFS331C_(US6);ORF_50;ORF_61;ORF_247;ORF_64;ORF_60;ORF_27;ORF_70;ORF_46;ORF_8;ORF_241;ORF_7;ORF_246;ORF_245;ORF_28;ORF_69;ORF_248;ORFS330C_1;ORF_53;ORF_57;ORF_68;ORF_66;ORF_62;ORF_244;ORF_11;ORF_55;ORF_45;…	US6;US3	ORFS329C_(US3);ORFS328C;ORFS330C_2;ORFS330C_3;ORFS331C_(US6);ORFS329C.iORF1;ORFS330C_1	58	2	7
US6-US3-NSP	PC	NSP,PC	US6	197341-199418	no_intron	Literature	3	8	0.615385	1	5	0	0	0	0	0	0	0	2	0	0	0	ORFS331C_(US6);ORF_251;ORF_243;ORFS330C_2;ORF_245;ORF_53;ORF_59;ORFS329C.iORF1;ORFS328C;ORF_10;ORF_67;ORF_49;ORF_250;ORF_47;ORF_70;ORF_50;ORF_246;ORF_30;ORF_65;ORF_48;ORF_58;ORFS330C_3;ORFS329C_(US3);ORF_51;ORF_57;ORF_64;ORF_242;ORF_61;ORF_247;ORF_68;ORF_56;ORF_71;ORF_55;ORF_63;ORF_66;ORF_62;ORFS330C_1;ORF_241;ORF_29;ORF_69;ORF_244;ORF_11;ORF_248;ORF_72;ORF_60;ORF_52	US6;US3	ORFS328C;ORFS330C_1;ORFS330C_2;ORFS331C_(US6);ORFS329C_(US3);ORFS329C.iORF1;ORFS330C_3	46	2	7
US6.5	embedded	embedded	US6	198810-198921	no_intron	Balazs_et_al_2018	2	2	0.153846	0	0	0	0	0	0	1	0	0	1	0	0	0	NA	NA	NA	NA	NA	0
US6.5-US3	embedded	embedded,PC	US6	197341-198921	no_intron	Balazs_et_al_2018	5	18	1.38462	7	2	0	0	0	0	3	3	0	0	3	0	0	ORF_243;ORF_250;ORF_65;ORF_245;ORF_50;ORF_51;ORF_246;ORF_59;ORF_57;ORFS330C_2;ORF_251;ORFS328C;ORF_64;ORF_70;ORF_67;ORF_71;ORF_60;ORF_62;ORF_53;ORF_61;ORFS330C_1;ORF_49;ORF_242;ORF_56;ORF_247;ORF_69;ORFS329C_(US3);ORF_66;ORF_55;ORF_241;ORFS329C.iORF1;ORF_68;ORF_244;ORF_52;ORFS330C_3;ORF_58;ORF_248;ORF_63;ORF_72	US3	ORFS330C_1;ORFS329C_(US3);ORFS328C;ORFS330C_2;ORFS330C_3;ORFS329C.iORF1	39	1	6
US7-US6	PC	PC	US7	198810-200572	no_intron	Kakuk_et_al_2021	3	9	0.692308	1	5	0	0	0	0	0	0	0	3	0	0	0	ORF_30;ORF_44;rORF220;ORF_29;ORFS331C_(US6);ORF_46;ORF_22;ORF_43;ORF_36;ORF_8;ORF_41;ORF_11;ORF_4;ORF_5;ORF_26;ORF_27;ORF_21;ORF_45;ORF_6;ORF_23;ORF_38;ORF_47;ORF_25;ORF_24;ORF_7;ORF_40;ORFS332C_(US7);ORF_28;ORF_42;ORF_37;ORF_10	US7;US6	ORFS331C_(US6);ORFS332C_(US7);rORF220	31	2	3
US7-US6-US3	PC	PC	US7	197341-200572	no_intron	Kakuk_et_al_2021	3	8	0.615385	0	4	0	1	0	0	3	0	0	0	0	0	0	ORF_59;ORF_26;ORFS330C_2;ORF_251;ORFS329C_(US3);ORF_41;ORF_243;ORFS328C;ORF_67;ORF_25;ORF_241;ORF_6;ORF_246;ORF_49;ORF_58;ORF_53;ORF_242;ORF_65;ORF_22;rORF220;ORF_4;ORF_37;ORFS330C_1;ORF_5;ORF_21;ORF_60;ORF_56;ORF_71;ORFS332C_(US7);ORF_23;ORF_50;ORF_52;ORF_57;ORF_245;ORF_64;ORFS329C.iORF1;ORF_248;ORF_72;ORF_36;ORF_38;ORF_27;ORFS330C_3;ORF_10;ORF_51;ORF_30;ORF_28;ORF_11;ORF_7;ORF_48;ORF_43;ORF_244…	US6;US3;US7	ORFS332C_(US7);ORFS329C_(US3);ORFS329C.iORF1;ORFS331C_(US6);ORFS330C_2;ORFS328C;ORFS330C_3;rORF220;ORFS330C_1	71	3	9
US9-US8-US7	PC	PC	US9	199808-202162	no_intron	Kakuk_et_al_2021	1	3	0.230769	0	3	0	0	0	0	0	0	0	0	0	0	0	ORF_23;ORF_16;ORF_35;ORF_36;ORF_2;ORFS335C_(US9);ORF_32;ORF_33;ORF_13;ORF_19;ORF_18;ORF_17;ORFS332C_(US7);ORF_3;ORFS335C.iORF1;ORF_14;ORF_4;ORFS333C_(US8);ORF_22;ORF_24;ORF_21;ORF_34;ORF_5;ORF_38;ORF_1;ORF_31;ORF_37	US9;US7;US8	ORFS335C.iORF1;ORFS333C_(US8);ORFS332C_(US7);ORFS335C_(US9)	27	3	4
US9-US8-US7-US6	PC	PC	US9	198810-202347	no_intron	Kakuk_et_al_2021	1	3	0.230769	0	0	0	0	3	0	0	0	0	0	0	0	0	rORF220;ORFS332C_(US7);ORF_2;ORF_29;ORF_19;ORF_11;ORF_12;ORF_26;ORF_36;ORF_43;ORF_27;ORF_41;ORF_25;ORF_45;ORF_38;ORF_23;ORFS336C;ORF_7;ORFS335C_(US9);ORF_30;ORF_46;ORF_44;ORF_5;ORF_13;ORF_31;ORF_22;ORFS331C_(US6);ORF_4;ORFS333C_(US8);ORF_24;ORF_42;ORF_21;ORF_8;ORF_14;ORF_32;ORF_47;ORF_17;ORF_10;ORF_40;ORF_18;ORF_28;ORF_33;ORF_16;ORFS335C.iORF1;ORF_1;ORF_3;ORF_35;ORF_6;ORF_34;ORF_37	US8;US9;US7;US6	ORFS331C_(US6);ORFS333C_(US8);ORFS335C_(US9);ORFS332C_(US7);rORF220;ORFS335C.iORF1;ORFS336C	50	4	7
